# Supplementary material for: Phylogenetic relationships and evolutionary history of the greater horseshoe bat, Rhinolophus ferrumequinum, in Northeast Asia
Source: PeerJ. 2016 Oct 11;4:e2472. doi: 10.7717/peerj.2472 (PMC5068396; doi:10.7717/peerj.2472)
Supplement: Data S1 [file peerj-04-2472-s004.fas]

>JA1
ATGACCAACATTCGCAAGTCTCACCCACTATTCAAAATTATCAACGACTCATTCGTCGAC
CTACCCGCCCCATCAAGTATCTCTTCCTGATGAAACTTCGGATCCCTCCTGGGAATCTGC
CTAGCTATCCAAATTCTCACAGGACTTTTCCTAGCAATACACTATACATCAGATACTGCC
ACAGCCTTCCACTCCGTAACCCACATTTGCCGAGACGTCAACTACGGTTGAGTCCTGCGC
TATCTTCATGCCAACGGAGCCTCTATATTCTTTATCTGCTTGTTCCTACACGTAGGACGA
GGAATTTACTACGGCTCCTATACATTCTCAGAAACATGAAACATTGGAATCATTCTTCTC
TTCGCCGTCATAGCCACAGCATTCATAGGCTACGTACTCCCATGAGGCCAAATGTCCTTC
TGAGGAGCAACAGTCATCACAAACCTTCTCTCAGCCATTCCATACGTCGGAACAACTCTA
GTTGAATGAGTCTGAGGCGGATTCTCAGTTGATAAAGCCACACTCACCCGATTCTTCGCT
CTGCACTTCCTACTACCTTTCATCATCGCAGCCATAGTCATAGTCCATCTACTTTTCCTC
CATGAAACAGGATCAAACAACCCAACTGGAATCCCATCAGACGCAGACATAATTCCATTC
CACCCTTACTATACCATTAAAGATATCCTGGGCCTCGTACTAATGCTGATAGCACTACTG
TCTTTGGTCCTATTCGCCCCAGACCTATTAGGCGATCCAGACAACTACACTCCAGCCAAC
CCACTAAACACCCCACCCCACATTAAACCAGAGTGATACTTTCTATTTGCCTACGCAATC
CTACGTTCAATCCCAAATAAACTCGGCGGAGTTGTAGCCCTAGTCCTATCTATCCTTATC
TTAGCTGCCATCCCACTACTCCACACATCAAAACAACGCAGCATAGCATTCCGACCCTTA
AGCCAATGCCTATTCTGACTCCTAGTGGCGGATCTCCTCACACTAACCTGAATCGGAGGC
CAACCTGTCGAACACCCATTCATTATCATTGGACAACTAGCCTCCATTCTATACTTCCTA
ATTATCCTCGTCCTAATACCACTTGCAAGCATCGCAGAAAACCATCTATTGAAATGAAGA

>JA2
ATGACCAACATTCGCAAGTCTCACCCACTATTCAAAATTATCAACGACTCATTCGTCGAC
CTACCCGCCCCATCAAGTATCTCTTCCTGATGAAACTTCGGATCCCTCCTGGGAATCTGC
CTAGCTATCCAAATTCTCACAGGACTTTTCCTAGCAATACACTATACATCAGATACTGCC
ACAGCCTTCCACTCCGTAACCCACATTTGCCGAGACGTCAACTACGGTTGAGTCCTGCGC
TATCTTCATGCCAACGGAGCCTCTATATTCTTTATCTGCTTGTTCCTACACGTAGGACGA
GGAATTTACTACGGCTCCTATACATTCTCAGAAACATGAAACATTGGAATCATTCTTCTC
TTCGCCGTCATAGCCACAGCATTCATAGGCTACGTACTCCCATGAGGCCAAATGTCCTTC
TGAGGAGCAACAGTCATCACAAACCTTCTCTCAGCCATTCCATACGTCGGAACAACTCTA
GTTGAATGAGTCTGAGGCGGATTCTCAGTTGATAAAGCCACACTCACCCGATTCTTCGCT
CTGCACTTCCTACTACCTTTCATCATCGCAGCCATAGTCATAGTCCATCTACTTTTCCTC
CATGAAACAGGATCAAACAACCCAACTGGAATCCCATCAGACGCAGACATAATTCCATTC
CACCCTTACTATACCATTAAAGATATCCTGGGCCTCGTACTAATGCTGATAGCACTACTG
TCTTTGGTCCTATTCGCCCCAGACCTATTAGGCGATCCAGACAACTACACTCCAGCCAAC
CCACTAAACACCCCACCCCACATTAAACCAGAGTGATACTTTCTATTTGCCTACGCAATC
CTACGTTCAATCCCAAATAAACTCGGCGGAGTTGTAGCCCTAGTCCTATCTATCCTTATC
TTAGCTGCCATCCCACTACTCCACACATCAAAACAACGCAGCATAGCATTCCGACCCTTA
AGCCAATGCCTATTCTGACTCCTAGTGGCGGATCTCCTCACACTAACCTGAATCGGAGGC
CAACCTGTCGAACACCCATTCATTATCATTGGACAACTAGCCTCCATTCTATACTTCCTA
ATTATCCTCGTCCTAATACCACTTGCAAGCATCGCAGAAAACCATCTATTGAAATGAAGA

>JA3
ATGACCAACATTCGCAAGTCTCACCCACTATTCAAAATTATCAACGACTCATTCGTCGAC
CTACCCGCCCCATCAAGTATCTCTTCCTGATGAAACTTCGGATCCCTCCTGGGAATCTGC
CTAGCTATCCAAATTCTCACAGGACTTTTCCTAGCAATACACTATACATCAGATACTGCC
ACAGCCTTCCACTCCGTAACCCACATTTGCCGAGACGTCAACTACGGTTGAGTCCTGCGC
TATCTTCATGCCAACGGAGCCTCTATATTCTTTATCTGCTTGTTCCTACACGTAGGACGA
GGAATTTACTACGGCTCCTATACATTCTCAGAAACATGAAACATTGGAATCATTCTTCTC
TTCGCCGTCATAGCCACAGCATTCATAGGCTACGTACTCCCATGAGGCCAAATGTCCTTC
TGAGGAGCAACAGTCATCACAAACCTTCTCTCAGCCATTCCATACGTCGGAACAACTCTA
GTTGAATGAGTCTGAGGCGGATTCTCAGTTGATAAAGCCACACTCACCCGATTCTTCGCT
CTGCACTTCCTACTACCTTTCATCATCGCAGCCATAGTCATAGTCCATCTACTTTTCCTC
CATGAAACAGGATCAAACAACCCAACTGGAATCCCATCAGACGCAGACATAATTCCATTC
CACCCTTACTATACCATTAAAGATATCCTGGGCCTCGTACTAATGCTGATAGCACTACTG
TCTTTGGTCCTATTCGCCCCAGACCTATTAGGCGATCCAGACAACTACACTCCAGCCAAC
CCACTAAACACCCCACCCCACATTAAACCAGAGTGATACTTTCTATTTGCCTACGCAATC
CTACGTTCAATCCCAAATAAACTCGGCGGAGTTGTAGCCCTAGTCCTATCTATCCTTATC
TTAGCTGCCATCCCACTACTCCACACATCAAAACAACGCAGCATAGCATTCCGACCCTTA
AGCCAATGCCTATTCTGACTCCTAGTGGCGGATCTCCTCACACTAACCTGAATCGGAGGC
CAACCTGTCGAACACCCATTCATTATCATTGGACAACTAGCCTCCATTCTATACTTCCTA
ATTATCCTCGTCCTAATACCACTTGCAAGCATCGCAGAAAACCATCTATTGAAATGAAGA

>JA4
ATGACCAACATTCGCAAGTCTCACCCACTATTCAAAATTATCAACGACTCATTCGTCGAC
CTACCCGCCCCATCAAGTATCTCTTCCTGATGAAACTTCGGATCCCTCCTGGGAATCTGC
CTAGCTATCCAAATTCTCACAGGACTTTTCCTAGCAATACACTATACATCAGATACTGCC
ACAGCCTTCCACTCCGTAACCCACATTTGCCGAGACGTCAACTACGGTTGAGTCCTGCGC
TATCTTCATGCCAACGGAGCCTCTATATTCTTTATCTGCTTGTTCCTACACGTAGGACGA
GGAATTTACTACGGCTCCTATACATTCTCAGAAACATGAAACATTGGAATCATTCTTCTC
TTCGCCGTCATAGCCACAGCATTCATAGGCTACGTACTCCCATGAGGCCAAATGTCCTTC
TGAGGAGCAACAGTCATCACAAACCTTCTCTCAGCCATTCCATACGTCGGAACAACTCTA
GTTGAATGAGTCTGAGGCGGATTCTCAGTTGATAAAGCCACACTCACCCGATTCTTCGCT
CTGCACTTCCTACTACCTTTCATCATCGCAGCCATAGTCATAGTCCATCTACTTTTCCTC
CATGAAACAGGATCAAACAACCCAACTGGAATCCCATCAGACGCAGACATAATTCCATTC
CACCCTTACTATACCATTAAAGATATCCTGGGCCTCGTACTAATGCTGATAGCACTACTG
TCTTTGGTCCTATTCGCCCCAGACCTATTAGGCGATCCAGACAACTACACTCCAGCCAAC
CCACTAAACACCCCACCCCACATTAAACCAGAGTGATACTTTCTATTTGCCTACGCAATC
CTACGTTCAATCCCAAATAAACTCGGCGGAGTTGTAGCCCTAGTCCTATCTATCCTTATC
TTAGCTGCCATCCCACTACTCCACACATCAAAACAACGCAGCATAGCATTCCGACCCTTA
AGCCAATGCCTATTCTGACTCCTAGTGGCGGATCTCCTCACACTAACCTGAATCGGAGGC
CAACCTGTCGAACACCCATTCATTATCATTGGACAACTAGCCTCCATTCTATACTTCCTA
ATTATCCTCGTCCTAATACCACTTGCAAGCATCGCAGAAAACCATCTATTGAAATGAAGA

>JA5
ATGACCAACATTCGCAAGTCTCACCCACTATTCAAAATTATCAACGACTCATTCGTCGAC
CTACCCGCCCCATCAAGTATCTCTTCCTGATGAAACTTCGGATCCCTCCTGGGAATCTGC
CTAGCTATCCAAATTCTCACAGGACTTTTCCTAGCAATACACTATACATCAGATACTGCC
ACAGCCTTCCACTCCGTAACCCACATTTGCCGAGACGTCAACTACGGTTGAGTCCTGCGC
TATCTTCATGCCAACGGAGCCTCTATATTCTTTATCTGCTTGTTCCTACACGTAGGACGA
GGAATTTACTACGGCTCCTATACATTCTCAGAAACATGAAACATTGGAATCATTCTTCTC
TTCGCCGTCATAGCCACAGCATTCATAGGCTACGTACTCCCATGAGGCCAAATGTCCTTC
TGAGGAGCAACAGTCATCACAAACCTTCTCTCAGCCATTCCATACGTCGGAACAACTCTA
GTTGAATGAGTCTGAGGCGGATTCTCAGTTGATAAAGCCACACTCACCCGATTCTTCGCT
CTGCACTTCCTACTACCTTTCATCATCGCAGCCATAGTCATAGTCCATCTACTTTTCCTC
CATGAAACAGGATCAAACAACCCAACTGGAATCCCATCAGACGCAGACATAATTCCATTC
CACCCTTACTATACCATTAAAGATATCCTGGGCCTCGTACTAATGCTGATAGCACTACTG
TCTTTGGTCCTATTCGCCCCAGACCTATTAGGCGATCCAGACAACTACACTCCAGCCAAC
CCACTAAACACCCCACCCCACATTAAACCAGAGTGATACTTTCTATTTGCCTACGCAATC
CTACGTTCAATCCCAAATAAACTCGGCGGAGTTGTAGCCCTAGTCCTATCTATCCTTATC
TTAGCTGCCATCCCACTACTCCACACATCAAAACAACGCAGCATAGCATTCCGACCCTTA
AGCCAATGCCTATTCTGACTCCTAGTGGCGGATCTCCTCACACTAACCTGAATCGGAGGC
CAACCTGTCGAACACCCATTCATTATCATTGGACAACTAGCCTCCATTCTATACTTCCTA
ATTATCCTCGTCCTAATACCACTTGCAAGCATCGCAGAAAACCATCTATTGAAATGAAGA

>JA6
ATGACCAACATTCGCAAGTCTCACCCACTATTCAAAATTATCAACGACTCATTCGTCGAC
CTACCCGCCCCATCAAGTATCTCTTCCTGATGAAACTTCGGATCCCTCCTGGGAATCTGC
CTAGCTATCCAAATTCTCACAGGACTTTTCCTAGCAATACACTATACATCAGATACTGCC
ACAGCCTTCCACTCCGTAACCCACATTTGCCGAGACGTCAACTACGGTTGAGTCCTGCGC
TATCTTCATGCCAACGGAGCCTCTATATTCTTTATCTGCTTGTTCCTACACGTAGGACGA
GGAATTTACTACGGCTCCTATACATTCTCAGAAACATGAAACATTGGAATCATTCTTCTC
TTCGCCGTCATAGCCACAGCATTCATAGGCTACGTACTCCCATGAGGCCAAATGTCCTTC
TGAGGAGCAACAGTCATCACAAACCTTCTCTCAGCCATTCCATACGTCGGAACAACTCTA
GTTGAATGAGTCTGAGGCGGATTCTCAGTTGATAAAGCCACACTCACCCGATTCTTCGCT
CTGCACTTCCTACTACCTTTCATCATCGCAGCCATAGTCATAGTCCATCTACTTTTCCTC
CATGAAACAGGATCAAACAACCCAACTGGAATCCCATCAGACGCAGACATAATTCCATTC
CACCCTTACTATACCATTAAAGATATCCTGGGCCTCGTACTAATGCTGATAGCACTACTG
TCTTTGGTCCTATTCGCCCCAGACCTATTAGGCGATCCAGACAACTACACTCCAGCCAAC
CCACTAAACACCCCACCCCACATTAAACCAGAGTGATACTTTCTATTTGCCTACGCAATC
CTACGTTCAATCCCAAATAAACTCGGCGGAGTTGTAGCCCTAGTCCTATCTATCCTTATC
TTAGCTGCCATCCCACTACTCCACACATCAAAACAACGCAGCATAGCATTCCGACCCTTA
AGCCAATGCCTATTCTGACTCCTAGTGGCGGATCTCCTCACACTAACCTGAATCGGAGGC
CAACCTGTCGAACACCCATTCATTATCATTGGACAACTAGCCTCCATTCTATACTTCCTA
ATTATCCTCGTCCTAATACCACTTGCAAGCATCGCAGAAAACCATCTATTGAAATGAAGA

>JA7
ATGACCAACATTCGCAAGTCTCACCCACTATTCAAAATTATCAACGACTCATTCGTCGAC
CTACCCGCCCCATCAAGTATCTCTTCCTGATGAAACTTCGGATCCCTCCTGGGAATCTGC
CTAGCTATCCAAATTCTCACAGGACTTTTCCTAGCAATACACTATACATCAGATACTGCC
ACAGCCTTCCACTCCGTAACCCACATTTGCCGAGACGTCAACTACGGTTGAGTCCTGCGC
TATCTTCATGCCAACGGAGCCTCTATATTCTTTATCTGCTTGTTCCTACACGTAGGACGA
GGAATTTACTACGGCTCCTATACATTCTCAGAAACATGAAACATTGGAATCATTCTTCTC
TTCGCCGTCATAGCCACAGCATTCATAGGCTACGTACTCCCATGAGGCCAAATGTCCTTC
TGAGGAGCAACAGTCATCACAAACCTTCTCTCAGCCATTCCATACGTCGGAACAACTCTA
GTTGAATGAGTCTGAGGCGGATTCTCAGTTGATAAAGCCACACTCACCCGATTCTTCGCT
CTGCACTTCCTACTACCTTTCATCATCGCAGCCATAGTCATAGTCCATCTACTTTTCCTC
CATGAAACAGGATCAAACAACCCAACTGGAATCCCATCAGACGCAGACATAATTCCATTC
CACCCTTACTATACCATTAAAGATATCCTGGGCCTCGTACTAATGCTGATAGCACTACTG
TCTTTGGTCCTATTCGCCCCAGACCTATTAGGCGATCCAGACAACTACACTCCAGCCAAC
CCACTAAACACCCCACCCCACATTAAACCAGAGTGATACTTTCTATTTGCCTACGCAATC
CTACGTTCAATCCCAAATAAACTCGGCGGAGTTGTAGCCCTAGTCCTATCTATCCTTATC
TTAGCTGCCATCCCACTACTCCACACATCAAAACAACGCAGCATAGCATTCCGACCCTTA
AGCCAATGCCTATTCTGACTCCTAGTGGCGGATCTCCTCACACTAACCTGAATCGGAGGC
CAACCTGTCGAACACCCATTCATTATCATTGGACAACTAGCCTCCATTCTATACTTCCTA
ATTATCCTCGTCCTAATACCACTTGCAAGCATCGCAGAAAACCATCTATTGAAATGAAGA

>JA8
ATGACCAACATTCGCAAGTCTCACCCACTATTCAAAATTATCAACGACTCATTCGTCGAC
CTACCCGCCCCATCAAGTATCTCTTCCTGATGAAACTTCGGATCCCTCCTGGGAATCTGC
CTAGCTATCCAAATTCTCACAGGACTTTTCCTAGCAATACACTATACATCAGATACTGCC
ACAGCCTTCCACTCCGTAACCCACATTTGCCGAGACGTCAACTACGGTTGAGTCCTGCGC
TATCTTCATGCCAACGGAGCCTCTATATTCTTTATCTGCTTGTTCCTACACGTAGGACGA
GGAATTTACTACGGCTCCTATACATTCTCAGAAACATGAAACATTGGAATCATTCTTCTC
TTCGCCGTCATAGCCACAGCATTCATAGGCTACGTACTCCCATGAGGCCAAATGTCCTTC
TGAGGAGCAACAGTCATCACAAACCTTCTCTCAGCCATTCCATACGTCGGAACAACTCTA
GTTGAATGAGTCTGAGGCGGATTCTCAGTTGATAAAGCCACACTCACCCGATTCTTCGCT
CTGCACTTCCTACTACCTTTCATCATCGCAGCCATAGTCATAGTCCATCTACTTTTCCTC
CATGAAACAGGATCAAACAACCCAACTGGAATCCCATCAGACGCAGACATAATTCCATTC
CACCCTTACTATACCATTAAAGATATCCTGGGCCTCGTACTAATGCTGATAGCACTACTG
TCTTTGGTCCTATTCGCCCCAGACCTATTAGGCGATCCAGACAACTACACTCCAGCCAAC
CCACTAAACACCCCACCCCACATTAAACCAGAGTGATACTTTCTATTTGCCTACGCAATC
CTACGTTCAATCCCAAATAAACTCGGCGGAGTTGTAGCCCTAGTCCTATCTATCCTTATC
TTAGCTGCCATCCCACTACTCCACACATCAAAACAACGCAGCATAGCATTCCGACCCTTA
AGCCAATGCCTATTCTGACTCCTAGTGGCGGATCTCCTCACACTAACCTGAATCGGAGGC
CAACCTGTCGAACACCCATTCATTATCATTGGACAACTAGCCTCCATTCTATACTTCCTA
ATTATCCTCGTCCTAATACCACTTGCAAGCATCGCAGAAAACCATCTATTGAAATGAAGA

>JA9
ATGACCAACATTCGCAAGTCTCACCCACTATTCAAAATTATCAACGACTCATTCGTCGAC
CTACCCGCCCCATCAAGTATCTCTTCCTGATGAAACTTCGGATCCCTCCTGGGAATCTGC
CTAGCTATCCAAATTCTCACAGGACTTTTCCTAGCAATACACTATACATCAGATACTGCC
ACAGCCTTCCACTCCGTAACCCACATTTGCCGAGACGTCAACTACGGTTGAGTCCTGCGC
TATCTTCATGCCAACGGAGCCTCTATATTCTTTATCTGCTTGTTCCTACACGTAGGACGA
GGAATTTACTACGGCTCCTATACATTCTCAGAAACATGAAACATTGGAATCATTCTTCTC
TTCGCCGTCATAGCCACAGCATTCATAGGCTACGTACTCCCATGAGGCCAAATGTCCTTC
TGAGGAGCAACAGTCATCACAAACCTTCTCTCAGCCATTCCATACGTCGGAACAACTCTA
GTTGAATGAGTCTGAGGCGGATTCTCAGTTGATAAAGCCACACTCACCCGATTCTTCGCT
CTGCACTTCCTACTACCTTTCATCATCGCAGCCATAGTCATAGTCCATCTACTTTTCCTC
CATGAAACAGGATCAAACAACCCAACTGGAATCCCATCAGACGCAGACATAATTCCATTC
CACCCTTACTATACCATTAAAGATATCCTGGGCCTCGTACTAATGCTGATAGCACTACTG
TCTTTGGTCCTATTCGCCCCAGACCTATTAGGCGATCCAGACAACTACACTCCAGCCAAC
CCACTAAACACCCCACCCCACATTAAACCAGAGTGATACTTTCTATTTGCCTACGCAATC
CTACGTTCAATCCCAAATAAACTCGGCGGAGTTGTAGCCCTAGTCCTATCTATCCTTATC
TTAGCTGCCATCCCACTACTCCACACATCAAAACAACGCAGCATAGCATTCCGACCCTTA
AGCCAATGCCTATTCTGACTCCTAGTGGCGGATCTCCTCACACTAACCTGAATCGGAGGC
CAACCTGTCGAACACCCATTCATTATCATTGGACAACTAGCCTCCATTCTATACTTCCTA
ATTATCCTCGTCCTAATACCACTTGCAAGCATCGCAGAAAACCATCTATTGAAATGAAGA

>JA10
ATGACCAACATTCGCAAGTCTCACCCACTATTCAAAATTATCAACGACTCATTCGTCGAC
CTACCCGCCCCATCAAGTATCTCTTCCTGATGAAACTTCGGATCCCTCCTGGGAATCTGC
CTAGCTATCCAAATTCTCACAGGACTTTTCCTAGCAATACACTATACATCAGATACTGCC
ACAGCCTTCCACTCCGTAACCCACATTTGCCGAGACGTCAACTACGGTTGAGTCCTGCGC
TATCTTCATGCCAACGGAGCCTCTATATTCTTTATCTGCTTGTTCCTACACGTAGGACGA
GGAATTTACTACGGCTCCTATACATTCTCAGAAACATGAAACATTGGAATCATTCTTCTC
TTCGCCGTCATAGCCACAGCATTCATAGGCTACGTACTCCCATGAGGCCAAATGTCCTTC
TGAGGAGCAACAGTCATCACAAACCTTCTCTCAGCCATTCCATACGTCGGAACAACTCTA
GTTGAATGAGTCTGAGGCGGATTCTCAGTTGATAAAGCCACACTCACCCGATTCTTCGCT
CTGCACTTCCTACTACCTTTCATCATCGCAGCCATAGTCATAGTCCATCTACTTTTCCTC
CATGAAACAGGATCAAACAACCCAACTGGAATCCCATCAGACGCAGACATAATTCCATTC
CACCCTTACTATACCATTAAAGATATCCTGGGCCTCGTACTAATGCTGATAGCACTACTG
TCTTTGGTCCTATTCGCCCCAGACCTATTAGGCGATCCAGACAACTACACTCCAGCCAAC
CCACTAAACACCCCACCCCACATTAAACCAGAGTGATACTTTCTATTTGCCTACGCAATC
CTACGTTCAATCCCAAATAAACTCGGCGGAGTTGTAGCCCTAGTCCTATCTATCCTTATC
TTAGCTGCCATCCCACTACTCCACACATCAAAACAACGCAGCATAGCATTCCGACCCTTA
AGCCAATGCCTATTCTGACTCCTAGTGGCGGATCTCCTCACACTAACCTGAATCGGAGGC
CAACCTGTCGAACACCCATTCATTATCATTGGACAACTAGCCTCCATTCTATACTTCCTA
ATTATCCTCGTCCTAATACCACTTGCAAGCATCGCAGAAAACCATCTATTGAAATGAAGA

>JA11
ATGACCAACATTCGCAAGTCTCACCCACTATTCAAAATTATCAACGACTCATTCGTCGAC
CTACCCGCCCCATCAAGTATCTCTTCCTGATGAAACTTCGGATCCCTCCTGGGAATCTGC
CTAGCTATCCAAATTCTCACAGGACTTTTCCTAGCAATACACTATACATCAGATACTGCC
ACAGCCTTCCACTCCGTAACCCACATTTGCCGAGACGTCAACTACGGTTGAGTCCTGCGC
TATCTTCATGCCAACGGAGCCTCTATATTCTTTATCTGCTTGTTCCTACACGTAGGACGA
GGAATTTACTACGGCTCCTATACATTCTCAGAAACATGAAACATTGGAATCATTCTTCTC
TTCGCCGTCATAGCCACAGCATTCATAGGCTACGTACTCCCATGAGGCCAAATGTCCTTC
TGAGGAGCAACAGTCATCACAAACCTTCTCTCAGCCATTCCATACGTCGGAACAACTCTA
GTTGAATGAGTCTGAGGCGGATTCTCAGTTGATAAAGCCACACTCACCCGATTCTTCGCT
CTGCACTTCCTACTACCTTTCATCATCGCAGCCATAGTCATAGTCCATCTACTTTTCCTC
CATGAAACAGGATCAAACAACCCAACTGGAATCCCATCAGACGCAGACATAATTCCATTC
CACCCTTACTATACCATTAAAGATATCCTGGGCCTCGTACTAATGCTGATAGCACTACTG
TCTTTGGTCCTATTCGCCCCAGACCTATTAGGCGATCCAGACAACTACACTCCAGCCAAC
CCACTAAACACCCCACCCCACATTAAACCAGAGTGATACTTTCTATTTGCCTACGCAATC
CTACGTTCAATCCCAAATAAACTCGGCGGAGTTGTAGCCCTAGTCCTATCTATCCTTATC
TTAGCTGCCATCCCACTACTCCACACATCAAAACAACGCAGCATAGCATTCCGACCCTTA
AGCCAATGCCTATTCTGACTCCTAGTGGCGGATCTCCTCACACTAACCTGAATCGGAGGC
CAACCTGTCGAACACCCATTCATTATCATTGGACAACTAGCCTCCATTCTATACTTCCTA
ATTATCCTCGTCCTAATACCACTTGCAAGCATCGCAGAAAACCATCTATTGAAATGAAGA

>JA12
ATGACCAACATTCGCAAGTCTCACCCACTATTCAAAATTATCAACGACTCATTCGTCGAC
CTACCCGCCCCATCAAGTATCTCTTCCTGATGAAACTTCGGATCCCTCCTGGGAATCTGC
CTAGCTATCCAAATTCTCACAGGACTTTTCCTAGCAATACACTATACATCAGATACTGCC
ACAGCCTTCCACTCCGTAACCCACATTTGCCGAGACGTCAACTACGGTTGAGTCCTGCGC
TATCTTCATGCCAACGGAGCCTCTATATTCTTTATCTGCTTGTTCCTACACGTAGGACGA
GGAATTTACTACGGCTCCTATACATTCTCAGAAACATGAAACATTGGAATCATTCTTCTC
TTCGCCGTCATAGCCACAGCATTCATAGGCTACGTACTCCCATGAGGCCAAATGTCCTTC
TGAGGAGCAACAGTCATCACAAACCTTCTCTCAGCCATTCCATACGTCGGAACAACTCTA
GTTGAATGAGTCTGAGGCGGATTCTCAGTTGATAAAGCCACACTCACCCGATTCTTCGCT
CTGCACTTCCTACTACCTTTCATCATCGCAGCCATAGTCATAGTCCATCTACTTTTCCTC
CATGAAACAGGATCAAACAACCCAACTGGAATCCCATCAGACGCAGACATAATTCCATTC
CACCCTTACTATACCATTAAAGATATCCTGGGCCTCGTACTAATGCTGATAGCACTACTG
TCTTTGGTCCTATTCGCCCCAGACCTATTAGGCGATCCAGACAACTACACTCCAGCCAAC
CCACTAAACACCCCACCCCACATTAAACCAGAGTGATACTTTCTATTTGCCTACGCAATC
CTACGTTCAATCCCAAATAAACTCGGCGGAGTTGTAGCCCTAGTCCTATCTATCCTTATC
TTAGCTGCCATCCCACTACTCCACACATCAAAACAACGCAGCATAGCATTCCGACCCTTA
AGCCAATGCCTATTCTGACTCCTAGTGGCGGATCTCCTCACACTAACCTGAATCGGAGGC
CAACCTGTCGAACACCCATTCATTATCATTGGACAACTAGCCTCCATTCTATACTTCCTA
ATTATCCTCGTCCTAATACCACTTGCAAGCATCGCAGAAAACCATCTATTGAAATGAAGA

>JA13
ATGACCAACATTCGCAAGTCTCACCCACTATTCAAAATTATCAACGACTCATTCGTCGAC
CTACCCGCCCCATCAAGTATCTCTTCCTGATGAAACTTCGGATCCCTCCTGGGAATCTGC
CTAGCTATCCAAATTCTCACAGGACTTTTCCTAGCAATACACTATACATCAGATACTGCC
ACAGCCTTCCACTCCGTAACCCACATTTGCCGAGACGTCAACTACGGTTGAGTCCTGCGC
TATCTTCATGCCAACGGAGCCTCTATATTCTTTATCTGCTTGTTCCTACACGTAGGACGA
GGAATTTACTACGGCTCCTATACATTCTCAGAAACATGAAACATTGGAATCATTCTTCTC
TTCGCCGTCATAGCCACAGCATTCATAGGCTACGTACTCCCATGAGGCCAAATGTCCTTC
TGAGGAGCAACAGTCATCACAAACCTTCTCTCAGCCATTCCATACGTCGGAACAACTCTA
GTTGAATGAGTCTGAGGCGGATTCTCAGTTGATAAAGCCACACTCACCCGATTCTTCGCT
CTGCACTTCCTACTACCTTTCATCATCGCAGCCATAGTCATAGTCCATCTACTTTTCCTC
CATGAAACAGGATCAAACAACCCAACTGGAATCCCATCAGACGCAGACATAATTCCATTC
CACCCTTACTATACCATTAAAGATATCCTGGGCCTCGTACTAATGCTGATAGCACTACTG
TCTTTGGTCCTATTCGCCCCAGACCTATTAGGCGATCCAGACAACTACACTCCAGCCAAC
CCACTAAACACCCCACCCCACATTAAACCAGAGTGATACTTTCTATTTGCCTACGCAATC
CTACGTTCAATCCCAAATAAACTCGGCGGAGTTGTAGCCCTAGTCCTATCTATCCTTATC
TTAGCTGCCATCCCACTACTCCACACATCAAAACAACGCAGCATAGCATTCCGACCCTTA
AGCCAATGCCTATTCTGACTCCTAGTGGCGGATCTCCTCACACTAACCTGAATCGGAGGC
CAACCTGTCGAACACCCATTCATTATCATTGGACAACTAGCCTCCATTCTATACTTCCTA
ATTATCCTCGTCCTAATACCACTTGCAAGCATCGCAGAAAACCATCTATTGAAATGAAGA

>JA14
ATGACCAACATTCGCAAGTCTCACCCACTATTCAAAATTATCAACGACTCATTCGTCGAC
CTACCCGCCCCATCAAGTATCTCTTCCTGATGAAACTTCGGATCCCTCCTGGGAATCTGC
CTAGCTATCCAAATTCTCACAGGACTTTTCCTAGCAATACACTATACATCAGATACTGCC
ACAGCCTTCCACTCCGTAACCCACATTTGCCGAGACGTCAACTACGGTTGAGTCCTGCGC
TATCTTCATGCCAACGGAGCCTCTATATTCTTTATCTGCTTGTTCCTACACGTAGGACGA
GGAATTTACTACGGCTCCTATACATTCTCAGAAACATGAAACATTGGAATCATTCTTCTC
TTCGCCGTCATAGCCACAGCATTCATAGGCTACGTACTCCCATGAGGCCAAATGTCCTTC
TGAGGAGCAACAGTCATCACAAACCTTCTCTCAGCCATTCCATACGTCGGAACAACTCTA
GTTGAATGAGTCTGAGGCGGATTCTCAGTTGATAAAGCCACACTCACCCGATTCTTCGCT
CTGCACTTCCTACTACCTTTCATCATCGCAGCCATAGTCATAGTCCATCTACTTTTCCTC
CATGAAACAGGATCAAACAACCCAACTGGAATCCCATCAGACGCAGACATAATTCCATTC
CACCCTTACTATACCATTAAAGATATCCTGGGCCTCGTACTAATGCTGATAGCACTACTG
TCTTTGGTCCTATTCGCCCCAGACCTATTAGGCGATCCAGACAACTACACTCCAGCCAAC
CCACTAAACACCCCACCCCACATTAAACCAGAGTGATACTTTCTATTTGCCTACGCAATC
CTACGTTCAATCCCAAATAAACTCGGCGGAGTTGTAGCCCTAGTCCTATCTATCCTTATC
TTAGCTGCCATCCCACTACTCCACACATCAAAACAACGCAGCATAGCATTCCGACCCTTA
AGCCAATGCCTATTCTGACTCCTAGTGGCGGATCTCCTCACACTAACCTGAATCGGAGGC
CAACCTGTCGAACACCCATTCATTATCATTGGACAACTAGCCTCCATTCTATACTTCCTA
ATTATCCTCGTCCTAATACCACTTGCAAGCATCGCAGAAAACCATCTATTGAAATGAAGA

>JA15
ATGACCAACATTCGCAAGTCTCACCCACTATTCAAAATTATCAACGACTCATTCGTCGAC
CTACCCGCCCCATCAAGTATCTCTTCCTGATGAAACTTCGGATCCCTCCTGGGAATCTGC
CTAGCTATCCAAATTCTCACAGGACTTTTCCTAGCAATACACTATACATCAGATACTGCC
ACAGCCTTCCACTCCGTAACCCACATTTGCCGAGACGTCAACTACGGTTGAGTCCTGCGC
TATCTTCATGCCAACGGAGCCTCTATATTCTTTATCTGCTTGTTCCTACACGTAGGACGA
GGAATTTACTACGGCTCCTATACATTCTCAGAAACATGAAACATTGGAATCATTCTTCTC
TTCGCCGTCATAGCCACAGCATTCATAGGCTACGTACTCCCATGAGGCCAAATGTCCTTC
TGAGGAGCAACAGTCATCACAAACCTTCTCTCAGCCATTCCATACGTCGGAACAACTCTA
GTTGAATGAGTCTGAGGCGGATTCTCAGTTGATAAAGCCACACTCACCCGATTCTTCGCT
CTGCACTTCCTACTACCTTTCATCATCGCAGCCATAGTCATAGTCCATCTACTTTTCCTC
CATGAAACAGGATCAAACAACCCAACTGGAATCCCATCAGACGCAGACATAATTCCATTC
CACCCTTACTATACCATTAAAGATATCCTGGGCCTCGTACTAATGCTGATAGCACTACTG
TCTTTGGTCCTATTCGCCCCAGACCTATTAGGCGATCCAGACAACTACACTCCAGCCAAC
CCACTAAACACCCCACCCCACATTAAACCAGAGTGATACTTTCTATTTGCCTACGCAATC
CTACGTTCAATCCCAAATAAACTCGGCGGAGTTGTAGCCCTAGTCCTATCTATCCTTATC
TTAGCTGCCATCCCACTACTCCACACATCAAAACAACGCAGCATAGCATTCCGACCCTTA
AGCCAATGCCTATTCTGACTCCTAGTGGCGGATCTCCTCACACTAACCTGAATCGGAGGC
CAACCTGTCGAACACCCATTCATTATCATTGGACAACTAGCCTCCATTCTATACTTCCTA
ATTATCCTCGTCCTAATACCACTTGCAAGCATCGCAGAAAACCATCTATTGAAATGAAGA

>JA16
ATGACCAACATTCGCAAGTCTCACCCACTATTCAAAATTATCAACGACTCATTCGTCGAC
CTACCCGCCCCATCAAGTATCTCTTCCTGATGAAACTTCGGATCCCTCCTGGGAATCTGC
CTAGCTATCCAAATTCTCACAGGACTTTTCCTAGCAATACACTATACATCAGATACTGCC
ACAGCCTTCCACTCCGTAACCCACATTTGCCGAGACGTCAACTACGGTTGAGTCCTGCGC
TATCTTCATGCCAACGGAGCCTCTATATTCTTTATCTGCTTGTTCCTACACGTAGGACGA
GGAATTTACTACGGCTCCTATACATTCTCAGAAACATGAAACATTGGAATCATTCTTCTC
TTCGCCGTCATAGCCACAGCATTCATAGGCTACGTACTCCCATGAGGCCAAATGTCCTTC
TGAGGAGCAACAGTCATCACAAACCTTCTCTCAGCCATTCCATACGTCGGAACAACTCTA
GTTGAATGAGTCTGAGGCGGATTCTCAGTTGATAAAGCCACACTCACCCGATTCTTCGCT
CTGCACTTCCTACTACCTTTCATCATCGCAGCCATAGTCATAGTCCATCTACTTTTCCTC
CATGAAACAGGATCAAACAACCCAACTGGAATCCCATCAGACGCAGACATAATTCCATTC
CACCCTTACTATACCATTAAAGATATCCTGGGCCTCGTACTAATGCTGATAGCACTACTG
TCTTTGGTCCTATTCGCCCCAGACCTATTAGGCGATCCAGACAACTACACTCCAGCCAAC
CCACTAAACACCCCACCCCACATTAAACCAGAGTGATACTTTCTATTTGCCTACGCAATC
CTACGTTCAATCCCAAATAAACTCGGCGGAGTTGTAGCCCTAGTCCTATCTATCCTTATC
TTAGCTGCCATCCCACTACTCCACACATCAAAACAACGCAGCATAGCATTCCGACCCTTA
AGCCAATGCCTATTCTGACTCCTAGTGGCGGATCTCCTCACACTAACCTGAATCGGAGGC
CAACCTGTCGAACACCCATTCATTATCATTGGACAACTAGCCTCCATTCTATACTTCCTA
ATTATCCTCGTCCTAATACCACTTGCAAGCATCGCAGAAAACCATCTATTGAAATGAAGA

>LH1
ATGACCAACATTCGCAAGTCTCACCCACTATTCAAAATTATCAACGACTCATTCGTCGAC
CTACCCGCCCCATCAAGTATCTCTTCCTGATGAAACTTCGGATCCCTCCTGGGAATCTGC
CTAGCTATCCAAATTCTCACAGGACTTTTCCTAGCAATACACTATACATCAGATACTGCC
ACAGCCTTCCACTCCGTAACCCACATTTGCCGAGACGTCAACTACGGTTGAGTCCTGCGC
TATCTTCATGCCAACGGAGCCTCTATATTCTTTATCTGCTTGTTCCTACACGTAGGACGA
GGAATTTACTACGGCTCCTATACATTCTCAGAAACATGAAACATTGGAATCATTCTTCTC
TTCGCCGTCATAGCCACAGCATTCATAGGCTACGTACTCCCATGAGGCCAAATATCCTTC
TGAGGAGCAACAGTCATCACAAACCTTCTCTCAGCCATTCCATACGTCGGAACAACTCTA
GTTGAATGAGTCTGAGGCGGATTCTCAGTTGATAAAGCCACACTCACCCGATTCTTCGCT
CTGCACTTCCTACTACCTTTCATCATCGCAGCCATAGTCATAGTCCATCTACTTTTCCTC
CATGAAACAGGATCAAACAACCCAACTGGAATCCCATCAGACGCAGACATAATTCCATTC
CACCCTTACTATACCATTAAAGATATCCTGGGCCTCGTACTAATGCTGATAGCACTACTG
TCTTTGGTCCTATTCGCCCCAGACCTATTAGGCGATCCAGACAACTACACTCCAGCCAAC
CCACTAAACACCCCACCCCACATTAAACCAGAGTGATACTTTCTATTTGCCTACGCAATC
CTACGTTCAATCCCAAATAAACTCGGCGGAGTTGTAGCCCTAGTCCTATCTATCCTTATC
TTAGCTGCCATCCCACTACTCCACACATCAAAACAACGCAGCATAGCATTCCGACCCTTA
AGCCAATGCCTATTCTGACTCCTAGTGGCGGATCTCCTCACACTAACCTGAATCGGAGGC
CAACCTGTCGAACACCCATTCATTATCATTGGACAACTAGCCTCCATTCTATACTTCCTA
ATTATCCTCGTCCTAATACCACTTGCAAGCATCGCAGAAAACCATCTACTGAAATGAAGA

>LH3
ATGACCAACATTCGCAAGTCTCACCCACTATTCAAAATTATCAACGACTCATTCGTCGAC
CTACCCGCCCCATCAAGTATCTCTTCCTGATGAAACTTCGGATCCCTCCTGGGAATCTGC
CTAGCTATCCAAATTCTCACAGGACTTTTCCTAGCAATACACTATACATCAGATACTGCC
ACAGCCTTCCACTCCGTAACCCACATTTGCCGAGACGTCAACTACGGTTGAGTCCTGCGC
TATCTTCATGCCAACGGAGCCTCTATATTCTTTATCTGCTTGTTCCTACACGTAGGACGA
GGAATTTACTACGGCTCCTATACATTCTCAGAAACATGAAACATTGGAATCATTCTTCTC
TTCGCCGTCATAGCCACAGCATTCATAGGCTACGTACTCCCATGAGGCCAAATGTCCTTC
TGAGGAGCAACAGTCATCACAAACCTTCTCTCAGCCATTCCATACGTCGGAACAACTCTA
GTTGAATGAGTCTGAGGCGGATTCTCAGTTGATAAAGCCACACTCACCCGATTCTTCGCT
CTGCACTTCCTACTACCTTTCATCATCGCAGCCATAGTCATAGTCCATCTACTTTTCCTC
CATGAAACAGGATCAAACAACCCAACTGGAATCCCATCAGACGCAGACATAATTCCATTC
CACCCTTACTATACCATTAAAGATATCCTGGGCCTCGTACTAATGCTGATAGCACTACTG
TCTTTGGTCCTATTCGCCCCAGACCTATTAGGCGATCCAGACAACTACACTCCAGCCAAC
CCACTAAACACCCCACCCCACATTAAACCAGAGTGATACTTTCTATTTGCCTACGCAATC
CTACGTTCAATCCCAAATAAACTCGGCGGAGTTGTAGCCCTAGTCCTATCTATCCTTATC
TTAGCTGCCATCCCACTACTCCACACATCAAAACAACGCAGCATAGCATTCCGACCCTTA
AGCCAATGCCTATTCTGACTCCTAGTGGCGGATCTCCTCACACTAACCTGAATCGGAGGC
CAACCTGTCGAACACCCATTCATTATCATTGGACAACTAGCCTCCATTCTATACTTCCTA
ATTATCCTCGTCCTAATACCACTTGCAAGCATCGCAGAAAACCATCTATTGAAATGAAGA

>LH4
ATGACCAACATTCGCAAGTCTCACCCACTATTCAAAATTATCAACGACTCATTCGTCGAC
CTACCCGCCCCATCAAGTATCTCTTCCTGATGAAACTTCGGATCCCTCCTGGGAATCTGC
CTAGCTATCCAAATTCTCACAGGACTTTTCCTAGCAATACACTATACATCAGATACTGCC
ACAGCCTTCCACTCCGTAACCCACATTTGCCGAGACGTCAACTACGGTTGAGTCCTGCGC
TATCTTCATGCCAACGGAGCCTCTATATTCTTTATCTGCTTGTTCCTACACGTAGGACGA
GGAATTTACTACGGCTCCTATACATTCTCAGAAACATGAAACATTGGAATCATTCTTCTC
TTCGCCGTCATAGCCACAGCATTCATAGGCTACGTACTCCCATGAGGCCAAATATCCTTC
TGAGGAGCAACAGTCATCACAAACCTTCTCTCAGCCATTCCATACGTCGGAACAACTCTA
GTTGAATGAGTCTGAGGCGGATTCTCAGTTGATAAAGCCACACTCACCCGATTCTTCGCT
CTGCACTTCCTACTACCTTTCATCATCGCAGCCATAGTCATAGTCCATCTACTTTTCCTC
CATGAAACAGGATCAAACAACCCAACTGGAATCCCATCAGACGCAGACATAATTCCATTC
CACCCTTACTATACCATTAAAGATATCCTGGGCCTCGTACTAATGCTGATAGCACTACTG
TCTTTGGTCCTATTCGCCCCAGACCTATTAGGCGATCCAGACAACTACACTCCAGCCAAC
CCACTAAACACCCCACCCCACATTAAACCAGAGTGATACTTTCTATTTGCCTACGCAATC
CTACGTTCAATCCCAAATAAACTCGGCGGAGTTGTAGCCCTAGTCCTATCTATCCTTATC
TTAGCTGCCATCCCACTACTCCACACATCAAAACAACGCAGCATAGCATTCCGACCCTTA
AGCCAATGCCTATTCTGACTCCTAGTGGCGGATCTCCTCACACTAACCTGAATCGGAGGC
CAACCTGTCGAACACCCATTCATTATCATTGGACAACTAGCCTCCATTCTATACTTCCTA
ATTATCCTCGTCCTAATACCACTTGCAAGCATCGCAGAAAACCATCTACTGAAATGAAGA

>BX12
ATGACCAACATTCGCAAGTCTCACCCACTATTCAAAATTATCAACGACTCATTCGTCGAC
CTACCCGCCCCATCAAGTATCTCTTCCTGATGAAACTTCGGATCCCTCCTGGGAATCTGC
CTAGCTATCCAAATTCTCACAGGACTTTTCCTAGCAATACACTATACATCAGATACTGCC
ACAGCCTTCCACTCCGTAACCCACATTTGCCGAGACGTCAACTACGGTTGAGTCCTGCGC
TATCTTCATGCCAACGGAGCCTCTATATTCTTTATCTGCTTGTTCCTACACGTAGGACGA
GGAATTTACTACGGCTCCTATACATTCTCAGAAACATGAAACATTGGAATCATTCTTCTC
TTCGCCGTCATAGCCACAGCATTCATAGGCTACGTACTCCCATGAGGCCAAATGTCCTTC
TGAGGAGCAACAGTCATCACAAACCTTCTCTCAGCCATTCCATACGTCGGAACAACTCTA
GTTGAATGAGTCTGAGGCGGATTCTCAGTTGATAAAGCCACACTCACCCGATTCTTCGCT
CTGCACTTCCTACTACCTTTCATCATCGCAGCCATAGTCATAGTCCATCTACTTTTCCTC
CATGAAACAGGATCAAACAACCCAACTGGAATCCCATCAGACGCAGACATAATTCCATTC
CACCCTTACTATACCATTAAAGATATCCTGGGCCTCGTACTAATGCTGATAGCACTACTG
TCTTTGGTCCTATTCGCCCCAGACCTATTAGGCGATCCAGACAACTACACTCCAGCCAAC
CCACTAAACACCCCACCCCACATTAAACCAGAGTGATACTTTCTATTTGCCTACGCAATC
CTACGTTCAATCCCAAATAAACTCGGCGGAGTTGTAGCCCTAGTCCTATCTATCCTTATC
TTAGCTGCCATCCCACTACTCCACACATCAAAACAACGCAGCATAGCATTCCGACCCTTA
AGCCAATGCCTATTCTGACTCCTAGTGGCGGATCTCCTCACACTAACCTGAATCGGAGGC
CAACCTGTCGAACACCCATTCATTATCATTGGACAACTAGCCTCCATTCTATACTTCCTA
ATTATCCTCGTCCTAATACCACTTGCAAGCATCGCAGAAAACCATCTATTGAAATGAAGA

>BX11
ATGACCAACATTCGCAAGTCTCACCCACTATTCAAAATTATCAACGACTCATTCGTCGAC
CTACCCGCCCCATCAAGTATCTCTTCCTGATGAAACTTCGGATCCCTCCTGGGAATCTGC
CTAGCTATCCAAATTCTCACAGGACTTTTCCTAGCAATACACTATACATCAGATACTGCC
ACAGCCTTCCACTCCGTAACCCACATTTGCCGAGACGTCAACTACGGTTGAGTCCTGCGC
TATCTTCATGCCAACGGAGCCTCTATATTCTTTATCTGCTTGTTCCTACACGTAGGACGA
GGAATTTACTACGGCTCCTATACATTCTCAGAAACATGAAACATTGGAATCATTCTTCTC
TTCGCCGTCATAGCCACAGCATTCATAGGCTACGTACTCCCATGAGGCCAAATGTCCTTC
TGAGGAGCAACAGTCATCACAAACCTTCTCTCAGCCATTCCATACGTCGGAACAACTCTA
GTTGAATGAGTCTGAGGCGGATTCTCAGTTGATAAAGCCACACTCACCCGATTCTTCGCT
CTGCACTTCCTACTACCTTTCATCATCGCAGCCATAGTCATAGTCCATCTACTTTTCCTC
CATGAAACAGGATCAAACAACCCAACTGGAATCCCATCAGACGCAGACATAATTCCATTC
CACCCTTACTATACCATTAAAGATATCCTGGGCCTCGTACTAATGCTGATAGCACTACTG
TCTTTGGTCCTATTCGCCCCAGACCTATTAGGCGATCCAGACAACTACACTCCAGCCAAC
CCACTAAACACCCCACCCCACATTAAACCAGAGTGATACTTTCTATTTGCCTACGCAATC
CTACGTTCAATCCCAAATAAACTCGGCGGAGTTGTAGCCCTAGTCCTATCTATCCTTATC
TTAGCTGCCATCCCACTACTCCACACATCAAAACAACGCAGCATAGCATTCCGACCCTTA
AGCCAATGCCTATTCTGACTCCTAGTGGCGGATCTCCTCACACTAACCTGAATCGGAGGC
CAACCTGTCGAACACCCATTCATTATCATTGGACAACTAGCCTCCATTCTATACTTCCTA
ATTATCCTCGTCCTAATACCACTTGCAAGCATCGCAGAAAACCATCTATTGAAATGAAGA

>BX13
ATGACCAACATTCGCAAGTCTCACCCACTATTCAAAATTATCAACGACTCATTCGTCGAC
CTACCCGCCCCATCAAGTATCTCTTCCTGATGAAACTTCGGATCCCTCCTGGGAATCTGC
CTAGCTATCCAAATTCTCACAGGACTTTTCCTAGCAATACACTATACATCAGATACTGCC
ACAGCCTTCCACTCCGTAACCCACATTTGCCGAGACGTCAACTACGGTTGAGTCCTGCGC
TATCTTCATGCCAACGGAGCCTCTATATTCTTTATCTGCTTGTTCCTACACGTAGGACGA
GGAATTTACTACGGCTCCTATACATTCTCAGAAACATGAAACATTGGAATCATTCTTCTC
TTCGCCGTCATAGCCACAGCATTCATAGGCTACGTACTCCCATGAGGCCAAATGTCCTTC
TGAGGAGCAACAGTCATCACAAACCTTCTCTCAGCCATTCCATACGTCGGAACAACTCTA
GTTGAATGAGTCTGAGGCGGATTCTCAGTTGATAAAGCCACACTCACCCGATTCTTCGCT
CTGCACTTCCTACTACCTTTCATCATCGCAGCCATAGTCATAGTCCATCTACTTTTCCTC
CATGAAACAGGATCAAACAACCCAACTGGAATCCCATCAGACGCAGACATAATTCCATTC
CACCCTTACTATACCATTAAAGATATCCTGGGCCTCGTACTAATGCTGATAGCACTACTG
TCTTTGGTCCTATTCGCCCCAGACCTATTAGGCGATCCAGACAACTACACTCCAGCCAAC
CCACTAAACACCCCACCCCACATTAAACCAGAGTGATACTTTCTATTTGCCTACGCAATC
CTACGTTCAATCCCAAATAAACTCGGCGGAGTTGTAGCCCTAGTCCTATCTATCCTTATC
TTAGCTGCCATCCCACTACTCCACACATCAAAACAACGCAGCATAGCATTCCGACCCTTA
AGCCAATGCCTATTCTGACTCCTAGTGGCGGATCTCCTCACACTAACCTGAATCGGAGGC
CAACCTGTCGAACACCCATTCATTATCATTGGACAACTAGCCTCCATTCTATACTTCCTA
ATTATCCTCGTCCTAATACCACTTGCAAGCATCGCAGAAAACCATCTATTGAAATGAAGA

>EU434936
ATGACCAACATTCGCAAGTCTCACCCATTATTCAAAATTATCAACGACTCATTCATCGAC
CTACCCGCCCCATCAAGTATCTCCTCCTGATGAAATTTCGGATCCCTCCTAGGGATCTGC
CTAGCTATCCAAATTCTCACAGGACTTTTCCTAGCTATACACTATACATCAGATACTGCC
ACAGCCTTCCACTCCGTAACCCACATTTGCCGAGACGTCAACTACGGCTGAGTCCTCCGC
TATCTTCATGCCAACGGAGCCTCCATATTCTTTATCTGCCTGTTCCTACACGTAGGACGA
GGAATCTACTACGGCTCCTACACATTCTCAGAAACATGAAACATTGGAATCATTCTTCTC
TTCGCCGTGATAGCCACAGCATTCATAGGCTACGTACTCCCATGAGGCCAAATATCCTTC
TGGGGAGCAACAGTCATCACAAACCTTCTCTCGGCCATTCCATACGTCGGAACAACTCTA
GTTGAATGAGTCTGAGGCGGATTCTCAGTCGATAAAGCCACACTCACTCGATTCTTCGCT
CTACACTTCCTACTACCTTTCATCATCGCAGCCATAGTCATAGTCCATCTACTTTTCCTC
CATGAAACAGGATCAAACAACCCAACCGGAATCCCATCAGACGCAGACATAATTCCATTC
CACCCCTACTATACCATTAAAGACATCCTAGGCCTCGTACTAATACTAATAGCACTACTA
TCCTTGGTTCTATTCGCCCCCGATCTATTAGGCGACCCAGACAACTACACTCCAGCCAAC
CCACTAAACACCCCACCCCACATTAAACCAGAATGGTACTTTCTATTTGCCTACGCAATC
CTACGTTCAATCCCAAATAAACTCGGCGGAGTTGTAGCCCTAGTCCTATCTATCCTCATC
TTAGCTGCCATTCCACTACTCCACACATCAAAACAACGCAGCATGACATTCCGACCCTTA
AGCCAATGCCTATTCTGACTCCTAGTAGCGGATCTCCTTACACTAACCTGAATTGGAGGC
CAACCTGTCGAACACCCATTCATTATCATCGGACAACTAGCCTCTATTCTATATTTCCTA
ATTATCCTCGTCCTAATACCACTTGCAAGCATCGCAGAAAACCATCTATTAAAATGAAGA

>DQ297575
ATGACCAACATTCGCAAGTCTCACCCATTATTCAAAATTATCAACGACTCATTCATCGAC
CTACCCGCCCCATCAAGTATCTCCTCCTGATGAAATTTCGGATCCCTCCTAGGAATCTGC
CTAGCTATCCAAATTCTCACAGGACTTTTCCTAGCTATACACTATACATCAGATACTGCC
ACAGCCTTCCACTCCGTAACCCACATTTGCCGAGACGTCAACTACGGCTGAGTCCTCCGC
TATCTTCATGCCAACGGAGCCTCCATATTCTTTATCTGCCTGTTCCTACACGTAGGACGA
GGAATCTACTACGGCTCCTATACATTCTCAGAAACATGAAACATTGGAATCATTCTTCTC
TTCGCCGTGATAGCCACAGCATTCATAGGCTACGTACTCCCATGAGGCCAAATATCCTTC
TGGGGAGCAACAGTCATCACAAACCTTCTCTCGGCCATTCCATACGTCGGAACAACTCTA
GTTGAATGAGTCTGAGGCGGATTCTCAGTCGATAAAGCCACACTCACCCGATTCTTCGCT
CTACACTTCCTACTACCTTTCATCATCGCAGCCATAGTCATAGTCCATCTACTTTTCCTC
CATGAAACAGGATCAAACAACCCAACCGGAATCCCATCAGACGCAGACATAATTCCATTC
CACCCCTACTATACCATTAAAGACATCCTAGGCCTCGTACTAATACTAATAGCACTACTA
TCCTTGGTTCTATTCGCCCCCGATCTATTAGGCGACCCAGACAACTACACTCCAGCCAAC
CCACTAAACACCCCACCCCACATTAAACCAGAATGGTACTTTCTATTTGCCTACGCAATC
CTACGTTCAATCCCAAATAAACTCGGCGGAGTTGTAGCCCTAGTCCTATCTATCCTCATC
TTAGCTGCCATTCCACTACTCCACACATCAAAACAACGCAGCATGACATTCCGACCCTTA
AGCCAATGCCTATTCTGACTCCTAGTAGCGGATCTCCTTACACTAACCTGAATTGGAGGC
CAACCTGTCGAACACCCATTCATTATCATCGGACAACTAGCCTCTATTCTATATTTCCTA
ATTATCCTCGTCCTAATACCACTTGCAAGCATCGCAGAAAACCATCTATTAAAATGAAGA

>KP063146
ATGACCAACATTCGCAAGTCTCACCCACTATTCAAAATTATCAACGACTCATTCGTCGAC
CTACCCGCCCCATCAAGTATCTCTTCCTGATGAAACTTCGGATCCCTCCTGGGAATCTGC
CTAGCTATCCAAATTCTCACAGGACTTTTCCTAGCAATACACTATACATCAGATACTGCC
ACAGCCTTCCACTCCGTAACCCACATTTGCCGAGACGTCAACTACGGTTGAGTCCTGCGC
TATCTTCATGCCAACGGAGCCTCTATATTCTTTATCTGCTTGTTCCTACACGTAGGACGA
GGAATTTACTACGGCTCCTATACATTCTCAGAAACATGAAACATTGGAATCATTCTTCTC
TTCGCCGTCATAGCCACAGCATTCATAGGCTACGTACTCCCATGAGGCCAAATGTCCTTC
TGAGGAGCAACAGTCATCACAAACCTTCTCTCAGCCATTCCATACGTCGGAACAACTCTA
GTTGAATGAGTCTGAGGCGGATTCTCAGTTGATAAAGCCACACTCACCCGATTCTTCGCT
CTGCACTTCCTACTACCTTTCATCATCGCAGCCATAGTCATAGTCCATCTACTTTTCCTC
CATGAAACAGGATCAAACAACCCAACTGGAATCCCATCAGACGCAGACATAATTCCATTC
CACCCTTACTATACCATTAAAGATATCCTGGGCCTCGTACTAATGCTGATAGCACTACTG
TCTTTGGTCCTATTCGCCCCAGACCTATTAGGCGATCCAGACAACTACACTCCAGCCAAC
CCACTAAACACCCCACCCCACATTAAACCAGAGTGATACTTTCTATTTGCCTACGCAATC
CTACGTTCAATCCCAAATAAACTCGGCGGAGTTGTAGCCCTAGTCCTATCTATCCTTATC
TTAGCTGCCATCCCACTACTCCACACATCAAAACAACGCAGCATAGCATTCCGACCCTTA
AGCCAATGCCTATTCTGACTCCTAGTGGCGGATCTCCTCACACTAACCTGAATCGGAGGC
CAACCTGTCGAACACCCATTCATTATCATTGGACAACTAGCCTCCATTCTATACTTCCTA
ATTATCCTCGTCCTAATACCACTTGCAAGCATCGCAGAAAACCATCTATTGAAATGAAGA

>NC020326
ATGACCAACATTCGCAAGTCTCACCCACTATTCAAAATTATCAACGACTCATTCGTCGAC
CTACCCGCCCCATCAAGTATCTCTTCCTGATGAAACTTCGGATCCCTCCTGGGAATCTGC
CTAGCTATCCAAATTCTCACAGGACTTTTCCTAGCAATACACTATACATCAGATACTGCC
ACAGCCTTCCACTCCGTAACCCACATTTGCCGAGACGTCAACTACGGTTGAGTCCTGCGC
TATCTTCATGCCAACGGAGCCTCTATATTCTTTATCTGCTTGTTCCTACACGTAGGACGA
GGAATTTACTACGGCTCCTATACATTCTCAGAAACATGAAACATTGGAATCATTCTTCTC
TTCGCCGTCATAGCCACAGCATTCATAGGCTACGTACTCCCATGAGGCCAAATGTCCTTC
TGAGGAGCAACAGTCATCACAAACCTTCTCTCAGCCATTCCATACGTCGGAACAACTCTA
GTTGAATGAGTCTGAGGCGGATTCTCAGTTGATAAAGCCACACTCACCCGATTCTTCGCT
CTGCACTTCCTACTACCTTTCATCATCGCAGCCATAGTCATAGTCCATCTACTTTTCCTC
CATGAAACAGGATCAAACAACCCAACTGGAATCCCATCAGACGCAGACATAATTCCATTC
CACCCTTACTATACCATTAAAGATATCCTGGGCCTCGTACTAATGCTGATAGCACTACTG
TCTTTGGTCCTATTCGCCCCAGACCTATTAGGCGATCCAGACAACTACACTCCAGCCAAC
CCACTAAACACCCCACCCCACATTAAACCAGAGTGATACTTTCTATTTGCCTACGCAATC
CTACGTTCAATCCCAAATAAACTCGGCGGAGTTGTAGCCCTAGTCCTATCTATCCTTATC
TTAGCTGCCATCCCACTACTCCACACATCAAAACAACGCAGCATAGCATTCCGACCCTTA
AGCCAATGCCTATTCTGACTCCTAGTGGCGGATCTCCTCACACTAACCTGAATCGGAGGC
CAACCTGTCGAACACCCATTCATTATCATTGGACAACTAGCCTCCATTCTATACTTCCTA
ATTATCCTCGTCCTAATACCACTTGCAAGCATCGCAGAAAACCATCTATTGAAATGAAGA

>JN392460
ATGACCAACATTCGCAAGTCTCACCCACTATTCAAAATTATCAACGACTCATTCGTCGAC
CTACCCGCCCCATCAAGTATCTCTTCCTGATGAAACTTCGGATCCCTCCTGGGAATCTGC
CTAGCTATCCAAATTCTCACAGGACTTTTCCTAGCAATACACTATACATCAGATACTGCC
ACAGCCTTCCACTCCGTAACCCACATTTGCCGAGACGTCAACTACGGTTGAGTCCTGCGC
TATCTTCATGCCAACGGAGCCTCTATATTCTTTATCTGCTTGTTCCTACACGTAGGACGA
GGAATTTACTACGGCTCCTATACATTCTCAGAAACATGAAACATTGGAATCATTCTTCTC
TTCGCCGTCATAGCCACAGCATTCATAGGCTACGTACTCCCATGAGGCCAAATGTCCTTC
TGAGGAGCAACAGTCATCACAAACCTTCTCTCAGCCATTCCATACGTCGGAACAACTCTA
GTTGAATGAGTCTGAGGCGGATTCTCAGTTGATAAAGCCACACTCACCCGATTCTTCGCT
CTGCACTTCCTACTACCTTTCATCATCGCAGCCATAGTCATAGTCCATCTACTTTTCCTC
CATGAAACAGGATCAAACAACCCAACTGGAATCCCATCAGACGCAGACATAATTCCATTC
CACCCTTACTATACCATTAAAGATATCCTGGGCCTCGTACTAATGCTGATAGCACTACTG
TCTTTGGTCCTATTCGCCCCAGACCTATTAGGCGATCCAGACAACTACACTCCAGCCAAC
CCACTAAACACCCCACCCCACATTAAACCAGAGTGATACTTTCTATTTGCCTACGCAATC
CTACGTTCAATCCCAAATAAACTCGGCGGAGTTGTAGCCCTAGTCCTATCTATCCTTATC
TTAGCTGCCATCCCACTACTCCACACATCAAAACAACGCAGCATAGCATTCCGACCCTTA
AGCCAATGCCTATTCTGACTCCTAGTGGCGGATCTCCTCACACTAACCTGAATCGGAGGC
CAACCTGTCGAACACCCATTCATTATCATTGGACAACTAGCCTCCATTCTATACTTCCTA
ATTATCCTCGTCCTAATACCACTTGCAAGCATCGCAGAAAACCATCTATTGAAATGAAGA

>KP063144
ATGACCAACATTCGCAAGTCTCACCCACTATTCAAAATTATCAACGACTCATTCGTCGAC
CTACCCGCCCCATCAAGTATCTCTTCCTGATGAAACTTCCGATCCCTCCTGGGAATCTGC
CTAGCTATCCAAATTCTCACAGGACTTTTCCTAGCAATACACTATACATCAGATACTGCC
ACAGCCTTCCACTCCGTAACCCACATTTGCCGAGACGTCAACTACGGTTGAGTCCTGCGC
TATCTTCATGCCAACGGAGCCTCTATATTCTTTATCTGCTTGTTCCTACACGTAGGACGA
GGAATTTACTACGGCTCCTATACATTCTCAGAAACATGAAACATTGGAATCATTCTTCTC
TTCGCCGTCATAGCCACAGCATTCATAGGCTACGTACTCCCATGAGGCCAAATGTCCTTC
TGAGGAGCAACAGTCATCACAAACCTTCTCTCAGCCATTCCATACGTCGGAACAACTCTA
GTTGAATGAGTCTGAGGCGGATTCTCAGTTGATAAAGCCACACTCACCCGATTCTTCGCT
CTGCACTTCCTACTACCTTTCATCATCGCAGCCATAGTCATAGTCCATCTACTTTTCCTC
CATGAAACAGGATCAAACAACCCAACTGGAATCCCATCAGACGCAGACATAATTCCATTC
CACCCTTACTATACCATTAAAGATATCCTGGGCCTCGTACTAATGCTGATAGCACTACTG
TCTTTGGTCCTATTCGCCCCAGACCTATTAGGCGATCCAGACAACTACACTCCAGCCAAC
CCACTAAACACCCCACCCCACATTAAACCAGAGTGATACTTTCTATTTGCCTACGCAATC
CTACGTTCAATCCCAAATAAACTCGGCGGAGTTGTAGCCCTAGTCCTATCTATCCTTATC
TTAGCTGCCATCCCACTACTCCACACATCAAAACAACGCAGCATAGCATTCCGACCCTTA
AGCCAATGCCTATTCTGACTCCTAGTGGCGGATCTCCTCACACTAACCTGAATCGGAGGC
CAACCTGTCGAACACCCATTCATTATCATTGGACAACTAGCCTCCATTCTATACTTCCTA
ATTATCCTCGTCCTAATACCACTTGCAAGCATCGCAGAAAACCATCTATTGAAATGAAGA

>KP063142
ATGACCAACATTCGCAAGTCTCACCCACTATTCAAAATTATCAACGACTCATTCGTCGAC
CTACCCGCCCCATCAAGTATCTCTTCCTGATGAAACTTCGGATCCCTCCTGGGAATCTGC
CTAGCTATCCAAATTCTCACAGGACTTTTCCTAGCAATACACTATACATCAGATACTGCC
ACAGCCTTCCACTCCGTAACCCACATTTGCCGAGACGTCAACTACGGTTGAGTCCTGCGC
TATCTTCATGCCAACGGAGCCTCTATATTCTTTATCTGCTTGTTCCTACACGTAGGACGA
GGAATTTACTACGGCTCCTATACATTCTCAGAAACATGAAACATTGGAATCATTCTTCTC
TTCGCCGTCATAGCCACAGCATTCATAGGCTACGTACTCCCATGAGGCCAAATGTCCTTC
TGAGGAGCAACAGTCATCACAAACCTTCTCTCAGCCATTCCATACGTCGGAACAACTCTA
GTTGAATGAGTCTGAGGCGGATTCTCAGTTGATAAAGCCACACTCACCCGATTCTTCGCT
CTGCACTTCCTACTACCTTTCATCATCGCAGCCATAGTCATAGTCCATCTACTTTTCCTC
CATGAAACAGGATCAAACAACCCAACTGGAATCCCATCAGACGCAGACATAATTCCATTC
CACCCTTACTATACCATTAAAGATATCCTGGGCCTCGTACTAATGCTGATAGCACTACTG
TCTTTGGTCCTATTCGCCCCAGACCTATTAGGCGATCCAGACAACTACACTCCAGCCAAC
CCACTAAACACCCCACCCCACATTAAACCAGAGTGATACTTTCTATTTGCCTACGCAATC
CTACGTTCAATCCCAAATAAACTCGGCGGAGTTGTAGCCCTAGTCCTATCTATCCTTATC
TTAGCTGCCATCCCACTACTCCACACATCAAAACAACGCAGCATAGCATTCCGACCCTTA
AGCCAATGCCTATTCTGACTCCTAGTGGCGGATCTCCTCACACTAACCTGAATCGGAGGC
CAGCCTGTCGAACACCCATTCATTATCATTGGACAACTAGCCTCCATTCTATACTTCCTA
ATTATCCTCGTCCTAATACCACTTGCAAGCATCGCAGAAAACCATCTATTGAAATGAAGA

>KP063141
ATGACCAACATTCGCAAGTCTCACCCACTATTCAAAATTATCAACGACTCATTCGTCGAC
CTACCCGCCCCATCAAGTATCTCTTCCTGATGAAACTTCGGATCCCTCCTGGGAATCTGC
CTAGCTATCCAAATTCTCACAGGACTTTTCCTAGCAATACACTATACATCAGATACTGCC
ACAGCCTTCCACTCCGTAACCCACATTTGCCGAGACGTCAACTACGGTTGAGTCCTGCGC
TATCTTCATGCCAACGGAGCCTCTATATTCTTTATCTGCTTGTTCCTACACGTAGGACGA
GGAATTTACTACGGCTCCTATACATTCTCAGAAACATGAAACATTGGAATCATTCTTCTC
TTCGCCGTCATAGCCACAGCATTCATAGGCTACGTACTCCCATGAGGCCAAATGTCCTTC
TGAGGAGCAACAGTCATCACAAACCTTCTCTCAGCCATTCCATACGTCGGAACAACTCTA
GTTGAATGAGTCTGAGGCGGATTCTCAGTTGATAAAGCCACACTCACCCGATTCTTCGCT
CTGCACTTCCTACTACCTTTCATCATCGCAGCCATAGTCATAGTCCATCTACTTTTCCTC
CATGAAACAGGATCAAACAACCCAACTGGAATCCCATCAGACGCAGACATAATTCCATTC
TACCCTTACTATACCATTAAAGATATCCTGGGCCTCGTACTAATGCTGATAGCACTACTG
TCTTTGGTCCTATTCGCCCCAGACCTATTAGGCGATCCAGACAACTACACTCCAGCCAAC
CCACTAAACACCCCACCCCACATTAAACCAGAGTGATACTTTCTATTTGCCTACGCAATC
CTACGTTCAATCCCAAATAAACTCGGCGGAGTTGTAGCCCTAGTCCTATCTATCCTTATC
TTAGCTGCCATCCCACTACTCCACACATCAAAACAACGCAGCATAGCATTCCGACCCTTA
AGCCAATGCCTATTCTGACTCCTAGTGGCGGATCTCCTCACACTAACCTGAATCGGAGGC
CAACCTGTCGAACACCCATTCATTATCATTGGACAACTAGCCTCCATTCTATACTTCCTA
ATTATCCTCGTCCTAATACCACTTGCAAGCATCGCAGAAAACCATCTATTGAAATGAAGA

>KP063143
ATGACCAACATTCGCAAGTCTCACCCACTATTCAAAATTATCATCGACTCATTCGTCGAC
CTACCCGCCCCATCAAGTATCTCTTCCTGATGAAACTTCGGATCCCTCCTGGGAATCTGC
CTAGCTATCCAAATTCTCACAGGACTTTTCCTAGCAATACACTATACATCAGATACTGCC
ACAGCCTTCCACTCCGTAACCCACATTTGCCGAGACGTCAACTACGGTTGAGTCCTGCGC
TATCTTCATGCCAACGGAGCCTCTATATTCTTTATCTGCTTGTTCCTACACGTAGGACGA
GGAATTTACTACGGCTCCTATACATTCTCAGAAACATGAAACATTGGAATCATTCTTCTC
TTCGCCGTCATAGCCACAGCATTCATAGGCTACGTACTCCCATGAGGCCAAATGTCCTTC
TGAGGAGCAACAGTCATCACAAACCTTCTCTCAGCCATTCCATACGTCGGAACAACTCTA
GTTGAATGAGTCTGAGGCGGATTCTCAGTTGATAAAGCCACACTCACCCGATTCTTCGCT
CTGCACTTCCTACTACCTTTCATCATCGCAGCCATAGTCATAGTCCATCTACTTTTCCTC
CATGAAACAGGATCAAACAACCCAACTGGAATCCCATCAGACGCAGACATAATTCCATTC
CACCCTTACTATACCATTAAAGATATCCTGGGCCTCGTACTAATGCTGATAGCACTACTG
TCTTTGGTCCTATTCGCCCCAGACCTATTAGGCGATCCAGACAACTACACTCCAGCCAAC
CCACTAAACACCCCACCCCACATTAAACCAGAGTGATACTTTCTATTTGCCTACGCAATC
CTACGTTCAATCCCAAATAAACTCGGCGGAGTTGTAGCCCTAGTCCTATCTATCCTTATC
TTAGCTGCCATCCCACTACTCCACACATCAAAACAACGCAGCATAGCATTCCGACCCTTA
AGCCAATGCCTATTCTGACTCCTAGTGGCGGATCTCCTCACACTAACCTGAATCGGAGGC
CAACCTGTCGAACACCCATTCATTATCATTGGACAACTAGCCTCCATTCTATACTTCCTA
ATTATCCTCGTCCTAATACCACTTGCAAGCATCGCAGAAAACCATCTATTGAAATGAAGA

>KP063140
ATGACCAACATTCGCAAGTCTCACCCACTATTCAAAATTATCAACGACTCATTCGTCGAC
CTACCCGCCCCATCAAGTATCTCTTCCTGATGAAACTTCGGATCCCTCCTGGGAATCTGC
CTAGCTATCCAAATTCTCACAGGACTTTTCCTAGCAATACACTATACATCAGATACTGCC
ACAGCCTTCCACTCCGTAACCCACATTTGCCGAGACGTCAACTACGGTTGAGTCCTGCGC
TATCTTCATGCCAACGGAGCCTCTATATTCTTTATCTGCTTGTTCCTACACGTAGGACGA
GGAATTTACTACGGCTCCTATACATTCTCAGAAACATGAAACATTGGAATCATTCTTCTC
TTCGCCGTCATAGCCACAGCATTCATAGGCTACGTACTCCCATGAGGCCAAATGTCCTTC
TGAGGAGCAACAGTCATCACAAACCTTCTCTCAGCCATTCCATACGTCGGAACAACTCTA
GTTGAATGAGTCTGAGGCGGATTCTCAGTTGATAAAGCCACACTCACCCGATTCTTCGCT
CTGCACTTCCTACTACCTTTCATCATCGCAGCCATAGTCATAGTCCATCTACTTTTCCTC
CATGAAACAGGATCAAACAACCCAACTGGAATCCCATCAGACGCAGACATAATTCCATTC
CACCCTTACTATACCATTAAAGATATCCTGGGCCTCGTACTAATGCTGATAGCACTACTG
TCTTTGGTCCTATTCGCCCCAGACCTATTAGGCGATCCAGACAACTACACTCCAGCCAAC
CCACTAAACACCCCACCCCACATAAAACCAGAGTGATACTTTCTATTTGCCTACGCAATC
CTACGTTCAATCCCAAATAAACTCGGCGGAGTTGTAGCCCTAGTCCTATCTATCCTTATC
TTAGCTGCCATCCCACTACTCCACACATCAAAACAACGCAGCATAGCATTCCGACCCTTA
AGCCAATGCCTATTCTGACTCCTAGTGGCGGATCTCCTCACACTAACCTGAATCGGAGGC
CAACCTGTCGAACACCCATTCATTATCATTGGACAACTAGCCTCCATTCTATACTTCCTA
ATTATCCTCGTCCTAATACCACTTGCAAGCATCGCAGAAAACCATCTATTGAAATGAAGA

>KP063145
ATGACCAACATTCGCAAGTCTCACCCACTATTCAAAATTATCAACGACTCATTCGTCGAC
CTACCCGCCCCATCAAGTATCTCTTCCTGATGAAACTTCGGATCCCTCCTGGGAATCTGC
CTAGCTATCCAAATTCTCACAGGACTTTTCCTAGCAATACACTATACATCAGATACTGCC
ACAGCCTTCCACTCCGTAACCCACATTTGCCGAGACGTCAACTACGGTTGAGTCCTGCGC
TATCTTCATGCCAACGGAGCCTCTATATTCTTTATCTGCTTGTTCCTACACGTAGGACGA
GGAATTTACTACGGCTCCTATACATTCTCAGAAACATGAAACATTGGAATCATTCTTCTC
TTCGCCGTCATAGCCACAGCATTCATAGGCTACGTACTCCCATGAGGCCAAATGTCCTTC
TGAGGAGCAACAGTCATCACAAACCTTCTCTCAGCCATTCCATACGTCGGAACAACTCTA
GTTGAATGAGTCTGAGGCGGATTCTCAGTTGATAAAGCCACACTCACCCGATTCTTCGCT
CTGCACTTCCTACTACCTTTCATTATCGCAGCCATAGTCATAGTCCATCTACTTTTCCTC
CATGAAACAGGATCAAACAACCCAACTGGAATCCCATCAGACGCAGACATAATTCCATTC
CACCCTTACTATACCATTAAAGATATCCTGGGCCTCGTACTAATGCTGATAGCACTACTG
TCTTTGGTCCTATTCGCCCCAGACCTATTAGGCGATCCAGACAACTACACTCCAGCCAAC
CCACTAAACACCCCACCCCACATTAAACCAGAGTGATACTTTCTATTTGCCTACGCAATC
CTACGTTCAATCCCAAATAAACTCGGCGGAGTTGTAGCCCTAGTCCTATCTATCCTTATC
TTAGCTGCCATCCCACTACTCCACACATCAAAACAACGCAGCATAGCATTCCGACCCTTA
AGCCAATGCCTATTCTGACTCCTAGTGGCGGATCTCCTCACACTAACCTGAATCGGAGGC
CAACCTGTCGAACACCCATTCATTATCATTGGACAACTAGCCTCCATTCTATACTTCCTA
ATTATCCTCGTCCTAATACCACTTGCAAGCATCGCAGAAAACCATCTATTGAAATGAAGA

>AB085721
ATGACCAACATTCGCAAGTCTCACCCACTATTCAAAATTATCAACGACTCATTCGTCGAC
CTACCCGCCCCATCAAGTATCTCTTCCTGATGAAACTTCGGATCCCTCCTGGGAATCTGC
CTAGCTATCCAAATTCTCACAGGACTTTTCCTAGCAATACACTATACATCAGATACTGCC
ACAGCCTTCCACTCCGTAACCCACATTTGCCGAGACGTCAACTACGGTTGAGTCCTGCGC
TATCTTCATGCCAACGGAGCCTCTATATTCTTTATCTGCTTGTTCCTACACGTAGGACGA
GGAATTTACTACGGCTCCTATACATTCTCAGAAACATGAAACATTGGAATCATTCTTCTC
TTCGCCGTCATAGCCACAGCATTCATAGGCTACGTACTCCCATGAGGCCAAATGTCCTTC
TGAGGAGCAACAGTCATCACAAACCTTCTCTCAGCCATTCCATACGTCGGAACAACTCTA
GTTGAATGAGTCTGAGGCGGATTCTCAGTTGATAAAGCCACACTCACCCGATTCTTCGCT
CTGCACTTCCTATTACCTTTCATCATCGCAGCCATAGTCATAGTCCATCTACTTTTCCTC
CATGAAACAGGATCAAACAACCCAACTGGAATCCCATCAGACGCAGACATAATTCCATTC
CACCCTTACTATACCATTAAAGATATCCTGGGCCTCGTACTAATGCTGATAGCACTACTG
TCTTTGGTCCTATTCGCCCCAGACCTATTAGGCGATCCAGACAACTACACTCCAGCCAAC
CCACTAAACACCCCACCCCACATTAAACCAGAGTGATACTTTCTATTTGCCTACGCAATC
CTACGTTCAATCCCAAATAAACTCGGCGGAGTTGTAGCCCTAGTCCTATCTATCCTTATC
TTAGCCGCCATCCCACTACTCCACACATCAAAACAACGCAGCATAGCATTCCGACCCTTA
AGCCAATGCCTATTCTGACTCCTAGTGGCGGATCTCCTCACACTAACCTGAATCGGAGGC
CAACCTGTCGAACACCCATTCATTATCATTGGACAACTAGCCTCCATTCTATACTTCCTA
ATTATCCTCGTCCTAATACCACTTGCAAGCATCGCAGAAAACCATCTATTGAAATGAAGA

>AB085724
ATGACCAACATTCGCAAGTCTCACCCACTATTCAAAATTATCAACGACTCATTCGTCGAC
CTACCCGCCCCATCAAGTATCTCTTCCTGATGAAACTTCGGATCCCTCCTGGGAATCTGC
CTAGCTATCCAAATTCTCACAGGACTTTTCCTAGCAATACACTATACATCAGATACTGCC
ACAGCCTTCCACTCCGTAACCCACATTTGCCGAGACGTCAACTACGGTTGAGTCCTGCGC
TATCTTCATGCCAACGGAGCCTCTATATTCTTTATCTGCTTGTTCCTACACGTAGGACGA
GGAATTTACTACGGCTCCTATACATTCTCAGAAACATGAAACATTGGAACCATTCTTCTC
TTCGCCGTCATAGCCACAGCATTCATAGGCTACGTACTCCCATGAGGCCAAATGTCCTTC
TGAGGAGCAACAGTCATCACAAACCTTCTCTCAGCCATTCCATACGTCGGAACAACTCTA
GTTGAATGAGTCTGAGGCGGATTCTCAGTTGATAAAGCCACACTCACCCGATTCTTCGCT
CTGCACTTCCTATTACCTTTCATCATCGCAGCCATAGTCATAGTCCATCTACTTTTCCTC
CATGAAACAGGATCAAACAACCCAACTGGAATCCCATCAGACGCAGACATAATTCCATTC
CACCCTTACTATACCATTAAAGATATCCTGGGCCTCGTACTAATGCTGATAGCACTACTG
TCTTTGGTCCTATTCGCCCCAGACCTATTAGGCGATCCAGACAACTACACTCCAGCCAAC
CCACTAAACACCCCACCCCACATTAAACCAGAGTGATACTTTCTATTTGCCTACGCAATC
CTACGTTCAATCCCAAATAAACTCGGCGGAGTTGTAGCCCTAGTCCTATCTATCCTTATC
TTAGCCGCCATCCCACTACTCCACACATCAAAACAACGCAGCATAGCATTCCGACCCTTA
AGCCAATGCCTATTCTGACTCCTAGTGGCGGATCTCCTCACACTAACCTGAATCGGAGGC
CAACCTGTCGAACACCCATTCATTATCATTGGACAACTAGCCTCCATTCTATACTTCCTA
ATTATCCTCGTCCTAATACCACTTGCAAGCATCGCAGAAAACCATCTATTGAAATGAAGA

>AB085726
ATGACCAACATTCGCAAGTCTCACCCACTATTCAAAATTATCAACGACTCATTCGTCGAC
CTACCCGCCCCATCAAGTATCTCTTCCTGATGAAACTTCGGATCCCTCCTGGGAATCTGC
CTAGCTATCCAAATTCTCACAGGACTTTTCCTAGCAATACACTATACATCAGATACTGCC
ACAGCCTTCCACTCCGTAACCCACATTTGCCGAGACGTCAACTACGGTTGAGTCCTGCGC
TATCTTCATGCCAACGGAGCCTCTATATTCTTTATCTGCTTGTTCCTACACGTAGGACGA
GGAATTTACTACGGCTCCTATACATTCTCAGAAACATGAAACATTGGAATCATTCTTCTC
TTCGCCGTCATAGCCACAGCATTCATAGGCTACGTACTCCCATGAGGCCAAATGTCCTTC
TGAGGAGCAACAGTCATCACAAACCTTCTCTCAGCCATTCCATACGTCGGAACAACTCTA
GTTGAATGAGTCTGAGGCGGATTCTCAGTTGATAAAGCCACACTCACCCGATTCTTCGCT
CTGCACTTCCTATTACCTTTCATCATCGCAGCCATAGTCATAGTTCATCTACTTTTCCTC
CATGAAACAGGATCAAACAACCCAACTGGAATCCCATCAGACGCAGACATAATTCCATTC
CACCCTTACTATACCATTAAAGATATCCTGGGCCTCGTACTAATGCTGATAGCACTACTG
TCTTTGGTCCTATTCGCCCCAGACCTATTAGGCGATCCAGACAACTACACTCCAGCCAAC
CCACTAAACACCCCACCCCACATTAAACCAGAGTGATACTTTCTATTTGCCTACGCAATC
CTACGTTCAATCCCAAATAAACTCGGCGGAGTTGTAGCCCTAGTCCTATCTATCCTTATC
TTAGCCGCCATCCCACTACTCCACACATCAAAACAACGCAGCATAGCATTCCGACCCTTA
AGCCAATGCCTATTCTGACTCCTAGTGGCGGATCTCCTCACACTAACCTGAATCGGAGGC
CAACCTGTCGAACACCCATTCATTATCATTGGACAACTAGCCTCCATTCTATACTTCCTA
ATTATCCTCGTCCTAATACCACTTGCAAGCATCGCAGAAAACCATCTATTGAAATGAAGA

>AB085729
ATGACCAACATTCGCAAGTCTCACCCACTATTCAAAATTATCAACGACTCATTCGTCGAC
CTACCCGCCCCATCAAGTATCTCTTCCTGATGAAACTTCGGATCCCTCCTGGGAATCTGC
CTAGCTATCCAAATTCTCACAGGACTTTTCCTAGCAATACACTATACATCAGATACTGCC
ACAGCCTTCCACTCCGTAACCCACATTTGCCGAGACGTCAACTACGGTTGAGCCCTGCGC
TATCTTCATGCCAACGGAGCCTCTATATTCTTTATCTGCTTGTTCCTACACGTAGGACGA
GGAATTTACTACGGCTCCTATACATTCTCAGAAACATGAAACATTGGAATCATTCTTCTC
TTCGCCGTCATAGCCACAGCATTCATAGGCTACGTACTCCCATGAGGCCAAATGTCCTTC
TGAGGAGCAACAGTCATCACAAACCTTCTCTCAGCCATTCCATACGTCGGAACAACTCTA
GTTGAATGAGTCTGAGGCGGATTCTCAGTTGATAAAGCCACACTCACCCGATTCTTCGCT
CTGCACTTCCTATTACCTTTCATCATCGCAGCCATAGTCATAGTTCATCTACTTTTCCTC
CATGAAACAGGATCAAACAACCCAACTGGAATCCCATCAGACGCAGACATAATTCCATTC
CACCCTTACTATACCATTAAAGATATCCTGGGCCTCGTACTAATGCTGATAGCACTACTG
TCTTTGGTCCTATTCGCCCCAGACCTATTAGGCGATCCAGACAACTACACTCCAGCCAAC
CCACTAAACACCCCACCCCACATTAAACCAGAGTGATACTTTCTATTTGCCTACGCAATC
CTACGTTCAATCCCAAATAAACTCGGCGGAGTTGTAGCCCTAGTCCTATCTATCCTTATC
TTAGCCGCCATCCCACTACTCCACACATCAAAACAACGCAGCATAGCATTCCGACCCTTA
AGCCAATGCCTATTCTGACTCCTAGTGGCGGATCTCCTCACACTAACCTGAATCGGAGGC
CAACCTGTCGAACACCCATTCATTATCATTGGACAACTAGCCTCCATTCTATACTTCCTA
ATTATCCTCGTCCTAATACCACTTGCAAGCATCGCAGAAAACCATCTATTGAAATGAAGA

>AB085727
ATGACCAACATTCGCAAGTCTCACCCACTATTCAAAATTATCAACGACTCATTCGTCGAC
CTACCCGCCCCATCAAGTATCTCTTCCTGATGAAACTTCGGATCCCTCCTGGGAATCTGC
CTAGCTATCCAAATTCTCACAGGACTTTTCCTAGCAATACACTATACATCAGATACTGCC
ACAGCCTTCCACTCCGTAACCCACATTTGCCGAGACGTCAACTACGGTTGAGCCCTGCGC
TATCTTCATGCCAACGGAGCCTCTATATTCTTTATCTGCTTGTTCCTACACGTAGGACGA
GGAATTTACTACGGCTCCTATACATTCTCAGAAACATGAAACATTGGAATCATTCTTCTC
TTCGCCGTCATAGCCACAGCATTCATAGGCTACGTACTCCCATGAGGCCAAATGTCCTTC
TGAGGAGCAACAGTCATCACAAACCTTCTCTCAGCCATTCCATACGTCGGAACAACTCTA
GTTGAATGAGTCTGAGGCGGATTCTCAGTTGATAAAGCCACACTCACCCGATTCTTCGCT
CTGCACTTCCTATTACCTTTCATCATCGCAGCCATAGTCATAGTCCATCTACTTTTCCTC
CATGAAACAGGATCAAACAACCCAACTGGAATCCCATCAGACGCAGACATAATTCCATTC
CACCCTTACTATACCATTAAAGATATCCTGGGCCTCGTACTAATGCTGATAGCACTACTG
TCTTTGGTCCTATTCGCCCCAGACCTATTAGGCGATCCAGACAACTACACTCCAGCCAAC
CCACTAAACACCCCACCCCACATTAAACCAGAGTGATACTTTCTATTTGCCTACGCAATC
CTACGTTCAATCCCAAATAAACTCGGCGGAGTTGTAGCCCTAGTCCTATCTATCCTTATC
TTAGCCGCCATCCCACTACTCCACACATCAAAACAACGCAGCATAGCATTCCGACCCTTA
AGCCAATGCCTATTCTGACTCCTAGTGGCGGATCTCCTCACACTAACCTGAATCGGAGGC
CAACCTGTCGAACACCCATTCATTATCATTGGACAACTAGCCTCCATTCTATACTTCCTA
ATTATCCTCGTCCTAATACCACTTGCAAGCATCGCAGAAAACCATCTATTGAAATGAAGA

>AB085728
ATGACCAACATTCGCAAGTCTCACCCACTATTCAAAATTATCAACGACTCGTTCGTCGAC
CTACCCGCCCCATCAAGTATCTCTTCCTGATGAAACTTCGGATCCCTCCTGGGAATCTGC
CTAGCTATCCAAATTCTCACAGGACTTTTCCTAGCAATACACTATACATCAGATACTGCC
ACAGCCTTCCACTCCGTAACCCACATTTGCCGAGACGTCAACTACGGTTGAGTCCTGCGC
TATCTTCATGCCAACGGAGCCTCTATATTCTTTATCTGCTTGTTCCTACACGTAGGACGA
GGAATTTACTACGGCTCCTATACATTCTCAGAAACATGAAACATTGGAATCATTCTTCTC
TTCGCCGTCATAGCCACAGCATTCATAGGCTACGTACTCCCATGAGGCCAAATGTCCTTC
TGAGGAGCAACAGTCATCACAAACCTTCTCTCAGCCATTCCATACGTCGGAACAACTCTA
GTTGAATGAGTCTGAGGCGGATTCTCAGTTGATAAAGCCACACTCACCCGATTCTTCGCT
CTGCACTTCCTATTACCTTTCATCATCGCAGCCATAGTCATAGTCCATCTACTTTTCCTC
CATGAAACAGGATCAAACAACCCAACTGGAATCCCATCAGACGCAGACATAATTCCATTC
CACCCTTACTATACCATTAAAGATATCCTGGGCCTCGTACTAATGCTGATAGCACTACTG
TCTTTGGTCCTATTCGCCCCAGACCTATTAGGCGATCCAGACAACTACACTCCAGCCAAC
CCACTAAACACCCCACCCCACATTAAACCAGAGTGATACTTTCTATTTGCCTACGCAATC
CTACGTTCAATCCCAAATAAACTCGGCGGAGTTGTAGCCCTAGTCCTATCTATCCTTATC
TTAGCCGCCATCCCACTACTCCACACATCAAAACAACGCAGCATAGCATTCCGACCCTTA
AGCCAATGCCTATTCTGACTCCTAGTGGCGGATCTCCTCACACTAACCTGAATCGGAGGC
CAACCTGTCGAACACCCATTCATTATCATTGGACAACTAGCCTCCATTCTATACTTCCTA
ATTATCCTCGTCCTAATACCACTTGCAAGCATCGCAGAAAACCATCTATTGAAATGAAGA

>AB085731
ATGACCAACATTCGCAAGTCTCACCCACTATTCAAAATTATCAACGACTCATTCGTCGAC
CTACCCGCCCCATCAAGTATCTCTTCCTGATGAAACTTCGGATCCCTCCTGGGAATCTGC
CTAGCTATCCAAATTCTCACAGGACTTTTCCTAGCAATACACTATACATCAGATACTGCC
ACAGCCTTCCACTCCGTAACCCACATTTGCCGAGACGTCAACTACGGTTGAGTCCTGCGC
TATCTTCATGCCAACGGAGCCTCTATATTCTTTATCTGCTTGTTCCTACACGTAGGACGA
GGAATTTACTACGGCTCCTATACATTCTCAGAAACATGAAACATTGGAATCATTCTTCTC
TTCGCCGTCATAGCCACAGCATTCATAGGCTACGTACTCCCATGAGGCCAAATGTCCTTC
TGAGGAGCAACAGTCATCACAAACCTTCTCTCAGCCATTCCATACGTCGGAACAACTCTA
GTTGAATGAGTCTGAGGCGGATTCTCAGTTGATAAAGCCACACTCACCCGATTCTTCGCT
CTGCACTTCCTACTACCTTTCATCATCGCAGCCATAGTCATAGTCCATCTACTTTTCCTC
CATGAAACAGGATCAAACAACCCAACTGGAATCCCATCAGACGCAGACATAATTCCATTC
CACCCTTACTATACCATTAAAGATATCCTGGGCCTCGTACTAATGCTGATAGCACTACTG
TCTTTGGTCCTATTCGCCCCAGACCTATTAGGCGATCCAGACAACTATACTCCAGCCAAC
CCACTAAACACCCCACCCCACATTAAACCAGAGTGATACTTTCTATTTGCCTACGCAATC
CTACGTTCAATCCCAAATAAACTCGGCGGAGTTGTAGCCCTAGTCCTATCTATCCTTATC
TTAGCCGCCATCCCACTACTCCACACATCAAAACAACGCAGCATAGCATTCCGACCCTTA
AGCCAATGCCTATTCTGACTCCTAGTGGCGGATCTCCTCACACTAACCTGAATCGGAGGC
CAACCTGTCGAACACCCATTCATTATCATTGGACAACTAGCCTCCATTCTATACTTCCTA
ATTATCCTCGTCCTAATACCACTTGCAAGCATCGCAGAAAACCATCTATTGAAATGAAGA

>EF544400
ATGACCAACATTCGCAAGTCCCACCCACTATTCAAAATTATCAACGACTCATTCGTCGAC
CTACCCGCCCCATCAAGTATCTCTTCCTGATGAAACTTCGGATCCCTCCTGGGAATCTGC
CTAGCTATCCAAATTCTCACAGGACTTTTCCTAGCAATACACTATACATCAGACACTGCC
ACAGCCTTCCACTCCGTAACCCACATTTGCCGAGACGTCAACTACGGCTGAGTCCTGCGC
TATCTTCATGCCAACGGAGCCTCTATATTCTTTATCTGCTTATTCCTACACGTAGGACGA
GGAATTTACTACGGCTCCTATACATTCTCAGAAACATGAAACATTGGAATCATTCTTCTC
TTCGCCGTCATAGCCACAGCATTCATAGGCTACGTACTCCCATGAGGCCAAATGTCCTTC
TGAGGAGCAACAGTCATCACAAACCTTCTCTCAGCCATTCCATATGTCGGAACAACTCTA
GTTGAATGGGTCTGAGGCGGGTTCTCAGTCGATAAAGCCACACTCACCCGATTCTTCGCT
CTGCACTTCCTACTACCTTTCATCATCGCAGCCATAGTCATAGTCCATCTACTTTTCCTC
CATGAAACAGGATCAAACAACCCAACTGGAATCCCATCAGACGCAGATATAATTCCATTC
CACCCTTACTATACCATTAAAGACATCCTGGGCCTCGTACTAATACTGACAGCACTACTG
TCTTTGGTCCTATTCGCCCCGGATCTATTAGGCGACCCAGACAACTACACTCCAGCCAAC
CCACTAAACACCCCGCCCCACATTAAACCAGAATGGTACTTTCTATTTGCCTACGCAATC
CTACGTTCAATCCCAAATAAACTCGGCGGAGTTGTAGCCCTAGTCCTATCTATCCTTATC
TTAGCTGCCATCCCACTACTCCACACATCAAAACAACGCAGCATAGCATTCCGACCCTTA
AGCCAATGCCTATTCTGACTCCTAGTGGCGGACCTCCTTACACTAACCTGAATCGGAGGC
CAACCTGTCGAACACCCATTCATTATCATTGGACAACTAGCCTCCATTCTATACTTCCTA
ATTATCCTCGTCCTAATACCACTTGCAAGCATCGCAGAAAACCATCTATTAAAATGAAGA

>EF544401
ATGACCAACATTCGCAAGTCCCACCCACTATTCAAAATTATCAACGACTCATTCGTCGAC
CTACCCGCCCCATCAAGTATCTCTTCCTGATGAAACTTCGGATCCCTCCTGGGAATCTGC
CTAGCTATCCAAATTCTCACAGGACTTTTCCTAGCAATACACTATACATCAGACACTGCC
ACAGCCTTCCACTCCGTAACCCACATTTGCCGAGACGTCAACTACGGCTGAGTCCTGCGC
TATCTTCATGCCAACGGAGCCTCTATATTCTTTATCTGCTTATTCCTACACGTAGGACGA
GGAATTTACTACGGCTCCTATACATTCTCAGAAACATGAAACATTGGAATCATTCTTCTC
TTCGCCGTCATAGCCACAGCATTCATAGGCTACGTACTCCCATGAGGCCAAATGTCCTTC
TGAGGAGCAACAGTCATCACAAACCTTCTCTCAGCCATTCCATATGTCGGAACAACTCTA
GTTGAATGGGTCTGAGGCGGGTTCTCAGTCGATAAAGCCACACTCACCCGATTCTTCGCT
CTGCACTTCCTACTACCTTTCATCATCGCAGCCATAGTCATAGTCCATCTACTTTTCCTC
CATGAAACAGGATCAAACAACCCAACTGGAATCCCATCAGACGCAGATATAATTCCATTC
CACCCTTACTATACCATTAAAGACATCCTGGGCCTCGTACTAATACTGACAGCACTACTG
TCTTTGGTCCTATTCGCCCCGGATCTATTATGCGACCCAGACAACTACACTCCAGCCAAC
CCACTAAACACCCCGCCCCACATTAAACCAGAATGGTACTTTCTATTTGCCTACGCAATC
CTACGTTCAATCCCAAATAAACTCGGCGGAGTTGTAGCCCTAGTCCTATCTATCCTTATC
TTAGCTGCCATCCCACTACTCCACACATCAAAACAACGCAGCATAGCATTCCGACCCTTA
AGCCAATGCCTATTCTGACTCCTAGTGGCGGACCTCCTTACACTAACCTGAATCGGAGGC
CAACCTGTCGAACACCCATTCATTATCATTGGACAACTAGCCTCCATTCTATACTTCCTA
ATTATCCTCGTCCTAATACCACTTGCAAGCATCGCAGAAAACCATCTATTAAAATGAAGA

>EF544410
ATGACCAACATTCGCAAGTCCCACCCACTATTCAAAATTATCAACGACTCATTCGTCGAC
CTACCCGCCCCATCAAGTATCTCTTCCTGATGAAACTTCGGATCCCTCCTGGGAATCTGC
CTAGCTATCCAAATTCTCACAGGACTTTTCCTAGCAATACACTATACATCAGACACTGCC
ACAGCCTTCCACTCCGTAACCCACATTTGCCGAGACGTCAACTACGGCTGAGTCCTGCGC
TATCTTCATGCCAACGGAGCCTCTATATTCTTTATCTGCTTATTCCTACACGTAGGACGA
GGAATTTACTACGGCTCCTATACATTCTCAGAAACATGAAACATTGGAATCATTCTTCTC
TTCGCCGTCATAGCCACAGCATTCATAGGCTACGTACTCCCATGAGGCCAAATGTCCTTC
TGAGGAGCAACAGTCATCACAAACCTTCTCTCAGCCATTCCATATGTCGGAACAACTCTA
GTTGAATGGGTCTGAGGCGGGTTCTCAGTCGATAAAGCCACACTCACCCGATTCTTCGCT
CTGCACTTCCTACTACCTTTCATCATCGCAGCCATAGTCATAGTCCATCTACTTTTCCTC
CATGAAACAGGATCAAACAACCCAACTGGAATCCCATCAGACGCAGATATAATTCCATTC
CACCCTTACTATACCATTAAAGACATCCTGGGCCTCGTACTAATACTGACAGCACTACTG
TCTTTGGTCCTATTCGCCCCGGATCTATTAGGCGACCCAGACAACTACACTCCAGCCAAC
CCACTAAACACCCCGCCCCACATTAAACCAGAGTGATACTTTCTATTTGCCTACGCAATC
CTACGTTCAATCCCAAATAAACTCGGCGGAGTTGTAGCCCTAGTCCTATCTATCCTTATC
TTAGCTGCCATCCCACTACTCCACACATCAAAACAACGCAGCATAGCATTCCGACCCTTA
AGCCAATGCCTATTCTGACTCCTAGTGGCGGACCTCCTTACACTAACCTGAATCGGAGGC
CAACCTGTCGAACACCCATTCATTATCATTGGACAACTAGCCTCCATTCTATACTTCCTA
ATTATCCTCGTCCTAATACCACTTGCAAGCATCGCAGAAAACCATCTATTGAAATGAAGA

>EF544416
ATGACCAACATTCGCAAGTCCCACCCACTATTCAAAATTATCAACGACTCATTCGTCGAC
CTACCCGCCCCATCAAGTATCTCTTCCTGATGAAACTTCGGATCCCTCCTGGGAGTCTGC
CTAGCTATCCAAATTCTCACAGGACTTTTCCTAGCAATACACTATACATCAGACACTGCC
ACAGCCTTCCACTCCGTAACCCACATTTGCCGAGACGTCAACTACGGCTGAATCCTGCGC
TATCTTCATGCCAACGGAGCCTCTATATTCTTTATCTGCTTGTTCCTACACGTAGGACGA
GGAATTTACTACGGCTCCTATACATTCTCAGAAACATGAAACATTGGAATCATTCTTCTC
TTCGCCGTCATAGCCACAGCATTCATAGGCTACGTACTCCCATGAGGCCAAATGTCCTTC
TGAGGAGCAACAGTCATCACAAACCTTCTCTCAGCCATCCCATATGTCGGAACAACTCTA
GTTGAATGAGTCTGAGGCGGGTTCTCAGTCGATAAAGCCACACTCACCCGATTCTTCGCT
CTGCACTTCCTACTACCCTTCATCATCGCAGCCATAGTCATAGTCCATCTACTTTTCCTC
CATGAAACAGGATCAAACAACCCAACTGGAATCCCATCAGACGCAGATATAATTCCATTC
CACCCTTACTATACTATTAAAGACATCCTGGGCCTCGTACTAATACTGACAGCACTACTG
TCTTTGGTCCTATTCGCCCCGGATCTATTAGGCGACCCAGACAACTACACTCCAGCCAAC
CCACTAAACACCCCGCCCCACATTAAACCAGAATGATACTTTTTATTTGCCTACGCAATC
TTACGTTCAATCCCAAATAAACTCGGCGGAGTTGTAGCCCTAGTCCTATCTATCCTTATC
TTAGCTGCCATCCCACTACTCCACACATCAAAACAACGCAGCATAGCATTCCGACCCTTA
AGCCAATGCCTATTTTGACTCCTAGTGGCGGACCTCCTTACACTAACCTGAATCGGAGGC
CAACCTGTCGAACACCCATTCATTATCATTGGACAACTAGCCTCCATCCTATACTTCCTA
ATTATCCTCGTCCTAATACCACTTGCAAGCATCGCAGAAAACCATCTATTGAAATGAAGA
