# Supplementary material for: Phylogenetic relationships and evolutionary history of the greater horseshoe bat, Rhinolophus ferrumequinum, in Northeast Asia
Source: PeerJ. 2016 Oct 11;4:e2472. doi: 10.7717/peerj.2472 (PMC5068396; doi:10.7717/peerj.2472)
Supplement: Data S2 [file peerj-04-2472-s005.fas]

>JA1
CTATATATGAATGGAATTATACCAACTTAATGTAACACCCCAGTATCAACTCACCACCAC
CCACACCCTATGTACTTCGTGCATTACATTAATTAGACCATACATTATATAGTACATACC
ATGTATAATAATACATTAAACTATTTACCCCATGCATATAAGCAAGTACAATATAACCAA
GATATTACATAAGACATTAATTGAAGTCGTACATAATTCAATACCCC-CATGAATATTCA
TAGCCAAAGTTAATGCTTAGTCTTACATAGTACATATAATGATTGGTCGTACATACCCCA
TTAAGTCAAATCAATCCCAGACAACACGCATATCACCTCCAATAGGTTATTTCTTAACTA
CCAACTCACGTGAAACCAGCAACCCTTGCGAGAAGGATCCCTCTTCTCGCCCCGGGCCCA
TAAACCGTGGGGGTTTCTAAGAATGGGGAGTAAACGACATCTGGT
>JA2
CTATATATGAATGGAATTATACCAACTTAATGTAACACCCCAGTATCAACTCACCACCAC
CCACACCCTATGTACTTCGTGCATTACATTAATTAGACCATACATTATATAGTACATACC
ATGTATAATAATACATTAAACTATTTACCCCATGCATATAAGCAAGTACAATATAACCAA
GATATTACATAAGACATTAATTGAAGTCGTACATAATTCAATACCCC-CATGAATATTCA
TAGCCAAAGTTAATGCTTAGTCTTACATAGTACATATAATGATTGGTCGTACATACCCCA
TTAAGTCAAATCAATCCCAGACAACACGCATATCACCTCCAATAGGTTATTTCTTAACTA
CCAACTCACGTGAAACCAGCAACCCTTGCGAGAAGGATCCCTCTTCTCGCCCCGGGCCCA
TAAACCGTGGGGGTTTCTAAGAATGGGGAGTAAACGACATCTGGT
>JA3
CTATATATGAATGGAATTATACCAACTTAATGTAACACCCCAGTATCAACTCACCACCAC
CCACACCCTATGTACTTCGTGCATTACATTAATTAGACCATACATTATATAGTACATACC
ATGTATAATAATACATTAAACTATTTACCCCATGCATATAAGCAAGTACAATATAACCAA
GATATTACATAAGACATTAATTGAAGTCGTACATAATTCAATACCCC-CATGAATATTCA
TAGCCAAAGTTAATGCTTAGTCTTACATAGTACATATAATGATTGGTCGTACATACCCCA
TTAAGTCAAATCAATCCCAGACAACACGCATATCACCTCCAATAGGTTATTTCTTAACTA
CCAACTCACGTGAAACCAGCAACCCTTGCGAGAAGGATCCCTCTTCTCGCCCCGGGCCCA
TAAACCGTGGGGGTTTCTAAGAATGGGGAGTAAACGACATCTGGT
>JA4
CTATATATGAATGGAATTATACCAACTTAATGTAACACCCCAGTATCAACTCACCACCAC
CCACACCCTATGTACTTCGTGCATTACATTAATTAGACCATACATTATATAGTACATACC
ATGTATAATAATACATTAAACTATTTACCCCATGCATATAAGCAAGTACAATATAACCAA
GATATTACATAAGACATTAATTGAAGTCGTACATAATTCAATACCCC-CATGAATATTCA
TAGCCAAAGTTAATGCTTAGTCTTACATAGTACATATAATGATTGGTCGTACATACCCCA
TTAAGTCAAATCAATCCCAGACAACACGCATATCACCTCCAATAGGTTATTTCTTAACTA
CCAACTCACGTGAAACCAGCAACCCTTGCGAGAAGGATCCCTCTTCTCGCCCCGGGCCCA
TAAACCGTGGGGGTTTCTAAGAATGGGGAGTAAACGACATCTGGT
>JA6
CTATATATGAATGGAATTATACCAACTTAATGTAACACCCCAGTATCAACTCACCACCAC
CCACACCCTATGTACTTCGTGCATTACATTAATTAGACCATACATTATATAGTACATACC
ATGTATAATAATACATTAAACTATTTACCCCATGCATATAAGCAAGTACAATATAACCAA
GATATTACATAAGACATTAATTGAAGTCGTACATAATTCAATACCCC-CATGAATATTCA
TAGCCAAAGTTAATGCTTAGTCTTACATAGTACATATAATGATTGGTCGTACATACCCCA
TTAAGTCAAATCAATCCCAGACAACACGCATATCACCTCCAATAGGTTATTTCTTAACTA
CCAACTCACGTGAAACCAGCAACCCTTGCGAGAAGGATCCCTCTTCTCGCCCCGGGCCCA
TAAACCGTGGGGGTTTCTAAGAATGGGGAGTAAACGACATCTGGT
>JA7
CTATATATGAATGGAATTATACCAACTTAATGTAACACCCCAGTATCAACTCACCACCAC
CCACACCCTATGTACTTCGTGCATTACATTAATTAGACCATACATTATATAGTACATACC
ATGTATAATAATACATTAAACTATTTACCCCATGCATATAAGCAAGTACAATATAACCAA
GATATTACATAAGACATTAATTGAAGTCGTACATAATTCAATACCCC-CATGAATATTCA
TAGCCAAAGTTAATGCTTAGTCTTACATAGTACATATAATGATTGGTCGTACATACCCCA
TTAAGTCAAATCAATCCCAGACAACACGCATATCACCTCCAATAGGTTATTTCTTAACTA
CCAACTCACGTGAAACCAGCAACCCTTGCGAGAAGGATCCCTCTTCTCGCCCCGGGCCCA
TAAACCGTGGGGGTTTCTAAGAATGGGGAGTAAACGACATCTGGT
>JA8
CTATATATGAATGGAATTATACCAACTTAATGTAACACCCCAGTATCAACTCACCACCAC
CCACACCCTATGTACTTCGTGCATTACATTAATTAGACCATACATTATATAGTACATACC
ATGTATAATAATACATTAAACTATTTACCCCATGCATATAAGCAAGTACAATATAACCAA
GATATTACATAAGACATTAATTGAAGTCGTACATAATTCAATACCCC-CATGAATATTCA
TAGCCAAAGTTAATGCTTAGTCTTACATAGTACATATAATGATTGGTCGTACATACCCCA
TTAAGTCAAATCAATCCCAGACAACACGCATATCACCTCCAATAGGTTATTTCTTAACTA
CCAACTCACGTGAAACCAGCAACCCTTGCGAGAAGGATCCCTCTTCTCGCCCCGGGCCCA
TAAACCGTGGGGGTTTCTAAGAATGGGGAGTAAACGACATCTGGT
>JA9
CTATATATGAATGGAATTATACCAACTTAATGTAACACCCCAGTATCAACTCACCACCAC
CCACACCCTATGTACTTCGTGCATTACATTAATTAGACCATACATTATATAGTACATACC
ATGTATAATAATACATTAAACTATTTACCCCATGCATATAAGCAAGTACAATATAACCAA
GATATTACATAAGACATTAATTGAAGTCGTACATAATTCAATACCCC-CATGAATATTCA
TAGCCAAAGTTAATGCTTAGTCTTACATAGTACATATAATGATTGGTCGTACATACCCCA
TTAAGTCAAATCAATCCCAGACAACACGCATATCACCTCCAATAGGTTATTTCTTAACTA
CCAACTCACGTGAAACCAGCAACCCTTGCGAGAAGGATCCCTCTTCTCGCCCCGGGCCCA
TAAACCGTGGGGGTTTCTAAGAATGGGGAGTAAACGACATCTGGT
>JA11
CTATATATGAATGGAATTATACCAACTTAATGTAACACCCCAGTATCAACTCACCACCAC
CCACACCCTATGTACTTCGTGCATTACATTAATTAGACCATACATTATATAGTACATACC
ATGTATAATAATACATTAAACTATTTACCCCATGCATATAAGCAAGTACAATATAACCAA
GATATTACATAAGACATTAATTGAAGTCGTACATAATTCAATACCCC-CATGAATATTCA
TAGCCAAAGTTAATGCTTAGTCTTACATAGTACATATAATGATTGGTCGTACATACCCCA
TTAAGTCAAATCAATCCCAGACAACACGCATATCACCTCCAATAGGTTATTTCTTAACTA
CCAACTCACGTGAAACCAGCAACCCTTGCGAGAAGGATCCCTCTTCTCGCCCCGGGCCCA
TAAACCGTGGGGGTTTCTAAGAATGGGGAGTAAACGACATCTGGT
>JA12
CTATATATGAATGGAATTATACCAACTTAATGTAACACCCCAGTATCAACTCACCACCAC
CCACACCCTATGTATTTCGTGCATTACATTAATTAGACCATACATTATATAGTACATACC
ATGTATAATAATACATTAAACTATTTACCCCATGCATATAAGCAAGTACAATATAACCAA
GATATTACATAAGACATTAATTGAAGTCGTACATAATTCAATACCCC-CATGAATATTCA
TAGCCAAAGTTAATGCTTAGTCTTACATGGTACATATAATGATTGGTCGTACATACCCCA
TTAAGTCAAATCAATCCCAGACAACACGCATATCACCTCCAATAGGTTATTTCTTAACTA
CCAACTCACGTGAAACCAGCAACCCTTGCGAGAAGGATCCCTCTTCTCGCCCCGGGCCCA
TAAACCGTGGGGGTTTCTAAGAATGGGGAGTAAACGACATCTGGT
>JA13
CTATATATGAATGGAATTATACCAACTTAATGTAACACCCCAGTATCAACTCACCACCAC
CCACACCCTATGTACTTCGTGCATTACATTAATTAGACCATACATTATATAGTACATACC
ATGTATAATAATACATTAAACTATTTACCCCATGCATATAAGCAAGTACAATATAACCAA
GATATTACATAAGACATTAATTGAAGTCGTACATAATTCAATACCCC-CATGAATATTCA
TAGCCAAAGTTAATGCTTAGTCTTACATAGTACATATAATGATTGGTCGTACATACCCCA
TTAAGTCAAATCAATCCCAGACAACACGCATATCACCTCCAATAGGTTATTTCTTAACTA
CCAACTCACGTGAAACCAGCAACCCTTGCGAGAAGGATCCCTCTTCTCGCCCCGGGCCCA
TAAACCGTGGGGGTTTCTAAGAATGGGGAGTAAACGACATCTGGT
>JA14
CTATATATGAATGGAATTATACCAACTTAATGTAACACCCCAGTATCAACTCACCACCAC
CCACACCCTATGTACTTCGTGCATTACATTAATTAGACCATACATTATATAGTACATACC
ATGTATAATAATACATTAAACTATTTACCCCATGCATATAAGCAAGTACAATATAACCAA
GATATTACATAAGACATTAATTGAAGTCGTACATAACTCAATACCCC-CATGAATATTCA
TAGCCAAAGTTAATGCTTAGTCTTACATAGTACATATAATGATTGGTCGTACATACCCCA
TTAAGTCAAATCAATCCCAGACAACACGCATATCACCTCCAATAGGTTATTTCTTAACTA
CCAACTCACGTGAAACCAGCAACCCTTGCGAGAAGGATCCCTCTTCTCGCCCCGGGCCCA
TAAACCGTGGGGGTTTCTAAGAATGGGGAGTAAACGACATCTGGT
>JA15
CTATATATGAATGGAATTATACCAACTTAATGTAACACCCCAGTATCAACTCACCACCAC
CCACACCCTATGTACTTCGTGCATTACATTAATTAGACCATACATTATATAGTACATACC
ATGTATAATAATACATTAAACTATTTACCCCATGCATATAAGCAAGTACAATATAACCAA
GATATTACATAAGACATTAATTGAAGTCGTACATAACTCAATACCCC-CATGAATATTCA
TAGCCAAAGTTAATGCTTAGTCTTACATAGTACATATAATGATTGGTCGTACATACCCCA
TTAAGTCAAATCAATCCCAGACAACACGCATATCACCTCCAATAGGTTATTTCTTAACTA
CCAACTCACGTGAAACCAGCAACCCTTGCGAGAAGGATCCCTCTTCTCGCCCCGGGCCCA
TAAACCGTGGGGGTTTCTAAGAATGGGGAGTAAACGACATCTGGT
>JA16
CTATATATGAATGGAATTATACCAACTTAATGTAACACCCCAGTATCAACTCACCACCAC
CCACACCCTATGTACTTCGTGCATTACATTAATTAGACCATACATTATATAGTACATACC
ATGTATAATAATACATTAAACTATTTACCCCATGCATATAAGCAAGTACAATATAACCAA
GATATTACATAAGACATTAATTGAAGTCGTACATAACTCAATACCCC-CATGAATATTCA
TAGCCAAAGTTAATGCTTAGTCTTACATAGTACATATAATGATTGGTCGTACATACCCCA
TTAAGTCAAATCAATCCCAGACAACACGCATATCACCTCCAATAGGTTATTTCTTAACTA
CCAACTCACGTGAAACCAGCAACCCTTGCGAGAAGGATCCCTCTTCTCGCCCCGGGCCCA
TAAACCGTGGGGGTTTCTAAGAATGGGGAGTAAACGACATCTGGT
>JA17
CTATATATGAATGGAATTATACCAACTTAATGTAACACCCCAGTATCAACTCACCACCAC
CCACACCCTATGTATTTCGTGCATTACATTAATTAGACCATACATTATATAGTACATACC
ATGTATAATAATACATTAAACTATTTACCCCATGCATATAAGCAAGTACAATATAACCAA
GATATTACATAAGACATTAATTGAAGTCGTACATAATTCAATACCCC-CATGAATATTCA
TAGCCAAAGTTAATGCTTAGTCTTACATGGTACATATAATGATTGGTCGTACATACCCCA
TTAAGTCAAATCAATCCCAGACAACACGCATATCACCTCCAATAGGTTATTTCTTAACTA
CCAACTCACGTGAAACCAGCAACCCTTGCGAGAAGGATCCCTCTTCTCGCCCCGGGCCCA
TAAACCGTGGGGGTTTCTAAGAATGGGGAGTAAACGACATCTGGT
>JA18
CTATATATGAATGGAATTATACCAACTTAATGTAACACCCCAGTATCAACTCACCACCAC
CCACACCCTATGTATTTCGTGCATTACATTAATTAGACCATACATTATATAGTACATACC
ATGTATAATAATACATTAAACTATTTACCCCATGCATATAAGCAAGTACAATATAACCAA
GATATTACATAAGACATTAATTGAAGTCGTACATAATTCAATACCCC-CATGAATATTCA
TAGCCAAAGTTAATGCTTAGTCTTACATGGTACATATAATGATTGGTCGTACATACCCCA
TTAAGTCAAATCAATCCCAGACAACACGCATATCACCTCCAATAGGTTATTTCTTAACTA
CCAACTCACGTGAAACCAGCAACCCTTGCGAGAAGGATCCCTCTTCTCGCCCCGGGCCCA
TAAACCGTGGGGGTTTCTAAGAATGGGGAGTAAACGACATCTGGT
>JA19
CTATATATGAATGGAATTATACCAACTTAATGTAACACCCCAGTATCAACTCACCACCAC
CCACACCCTATGTATTTCGTGCATTACATTAATTAGACCATACATTATATAGTACATACC
ATGTATAATAATACATTAAACTATTTACCCCATGCATATAAGCAAGTACAATATAACCAA
GATATTACATAAGACATTAATTGAAGTCGTACATAATTCAATACCCC-CATGAATATTCA
TAGCCAAAGTTAATGCTTAGTCTTACATGGTACATATAATGATTGGTCGTACATACCCCA
TTAAGTCAAATCAATCCCAGACAACACGCATATCACCTCCAATAGGTTATTTCTTAACTA
CCAACTCACGTGAAACCAGCAACCCTTGCGAGAAGGATCCCTCTTCTCGCCCCGGGCCCA
TAAACCGTGGGGGTTTCTAAGAATGGGGAGTAAACGACATCTGGT
>JA20
CTATATATGAATGGAATTATACCAACTTAATGTAACACCCCAGTATCAACTCACCACCAC
CCACACCCTATGTATTTCGTGCATTACATTAATTAGACCATACATTATATAGTACATACC
ATGTATAATAATACATTAAACTATTTACCCCATGCATATAAGCAAGTACAATATAACCAA
GATATTACATAAGACATTAATTGAAGTCGTACATAACTCAATACCCC-CATGAATATTCA
TAGCCAAAGTTAATGCTTAGTCTTACATAGTACATATAATGATTGGTCGTACATACCCCA
TTAAGTCAAATCAATCCCAGACAACACGCATATCACCTCCAATAGGTTATTTCTTAACTA
CCAACTCACGTGAAACCAGCAACCCTTGCGAGAAGGATCCCTCTTCTCGCCCCGGGCCCA
TAAACCGTGGGGGTTTCTAAGAATGGGGAGTAAACGACATCTGGT
>JA21
CTATATATGAATGGAATTATACCAACTTAATGTAACACCCCAGTATCAACTCACCACCAC
CCACACCCTATGTATTTCGTGCATTACATTAATTAGACCATACATTATATAGTACATACC
ATGTATAATAATACATTAAACTATTTACCCCATGCATATAAGCAAGTACAATATAACCAA
GATATTACATAAGACATTAATTGAAGTCGTACATAACTCAATACCCC-CATGAATATTCA
TAGCCAAAGTTAATGCTTAGTCTTACATAGTACATATAATGATTGGTCGTACATACCCCA
TTAAGTCAAATCAATCCCAGACAACACGCATATCACCTCCAATAGGTTATTTCTTAACTA
CCAACTCACGTGAAACCAGCAACCCTTGCGAGAAGGATCCCTCTTCTCGCCCCGGGCCCA
TAAACCGTGGGGGTTTCTAAGAATGGGGAGTAAACGACATCTGGT
>JA22
CTATATATGAATGGAATTATACCAACTTAATGTAACACCCCAGTATCAACTCACCACCAC
CCACACCCTATGTATTTCGTGCATTACATTAATTAGACCATACATTATATAGTACATACC
ATGTATAATAATACATTAAACTATTTACCCCATGCATATAAGCAAGTACAATATAACCAA
GATATTACATAAGACATTAATTGAAGTCGTACATAACTCAATACCCC-CATGAATATTCA
TAGCCAAAGTTAATGCTTAGTCTTACATAGTACATATAATGATTGGTCGTACATACCCCA
TTAAGTCAAATCAATCCCAGACAACACGCATATCACCTCCAATAGGTTATTTCTTAACTA
CCAACTCACGTGAAACCAGCAACCCTTGCGAGAAGGATCCCTCTTCTCGCCCCGGGCCCA
TAAACCGTGGGGGTTTCTAAGAATGGGGAGTAAACGACATCTGGT
>JA23
CTATATATGAATGGAATTATACCAACTTAATGTAACACCCCAGTATCAACTCACCACCAC
CCACACCCTATGTATTTCGTGCATTACATTAATTAGACCATACATTATATAGTACATACC
ATGTATAATAATACATTAAACTATTTACCCCATGCATATAAGCAAGTACAATATAACCAA
GATATTACATAAGACATTAATTGAAGTCGTACATAATTCAATACCCC-CATGAATATTCA
TAGCCAAAGTTAATGCTTAGTCTTACATGGTACATATAATGATTGGTCGTACATACCCCA
TTAAGTCAAATCAATCCCAGACAACACGCATATCACCTCCAATAGGTTATTTCTTAACTA
CCAACTCACGTGAAACCAGCAACCCTTGCGAGAAGGATCCCTCTTCTCGCCCCGGGCCCA
TAAACCGTGGGGGTTTCTAAAAATGGGGAGTAAACGACATCTGGT
>ShY1
CTATATATGAATGGAATTATACCAACTTAATGTAACACCCCAGTATCAACTCACCACCAC
CCACACCCTATGTACTTCGTGCATTACATTAATTAGACCATACATTATATAGTACATACC
ATGTATAATAATACATTAAACTATTTACCCCATGCATATAAGCAAGTACAATATAACCAA
GATATTACATAAGACATTAATTGAAGTCGTACATAATTCAATACCCC-CATGAATATTCA
TAGCCAAAGTTAATGCTTAGTCTTACATAGTACATATAATGATTGGTCGTACATACCCCA
TTAAGTCAAATCAATCCCAGACAACACGCATATCACCTCCAATAGGTTATTTCTTAACTA
CCAACTCACGTGAAACCAGCAACCCTTGCGAGAAGGATCCCTCTTCTCGCCCCGGGCCCA
TAAACCGTGGGGGTTTCTAAGAATGGGGAGTAAACGACATCTGGT
>ShY2
CTATATATGAATGGAATTATACCAACTTAATGTAACACCCCAGTATCAACTCACCACCAC
CCACACCCTATGTACTTCGTGCATTACATTAATTAGACCATACATTATATAGTACATACC
ATGTATAATAATACATTAAACTATTTACCCCATGCATATAAGCAAGTACAATATAACCAA
GATATTACATAAGACATTAATTGAAGTCGTACATAATTCAATACCCC-CATGAATATTCA
TAGCCAAAGTTAATGCTTAGTCTTACATAGTACATATAATGATTGGTCGTACATACCCCA
TTAAGTCAAATCAATCCCAGACAACACGCATATCACCTCCAATAGGTTATTTCTTAACTA
CCAACTCACGTGAAACCAGCAACCCTTGCGAGAAGGATCCCTCTTCTCGCCCCGGGCCCA
TAAACCGTGGGGGTTTCTAAGAATGGGGAGTAAACGACATCTGGT
>ShY3
CTATATATGAATGGAATTATACCAACTTAATGTAACACCCCAGTATCAACTCACCACCAC
CCACACCCTATGTACTTCGTGCATTACATTAATTAGACCATACATTATATAGTACATACC
ATGTATAATAATACATTAAACTATTTACCCCATGCATATAAGCAAGTACAATATAACCAA
GATATTACATAAGACATTAATTGAAGTCGTACATAATTCAATACCCC-CATGAATATTCA
TAGCCAAAGTTAATGCTTAGTCTTACATAGTACATATAATGATTGGTCGTACATACCCCA
TTAAGTCAAATCAATCCCAGACAACACGCATATCACCTCCAATAGGTTATTTCTTAACTA
CCAACTCACGTGAAACCAGCAACCCTTGCGAGAAGGATCCCTCTTCTCGCCCCGGGCCCA
TAAACCGTGGGGGTTTCTAAGAATGGGGAGTAAACGACATCTGGT
>ShY4
CTATATATGAATGGAATTATACCAACTTAATGTAACACCCCAGTATCAACTCACCACCAC
CCACACCCTATGTACTTCGTGCATTACATTAATTAGACCATACATTATATAGTACATACC
ATGTATAATAATACATTAAACTATTTACCCCATGCATATAAGCAAGTACAATATAACCAA
GATATTACATAAGACATTAATTGAAGTCGTACATAATTCAATACCCC-CATGAATATTCA
TAGCCAAAGTTAATGCTTAGTCTTACATAGTACATATAATGATTGGTCGTACATACCCCA
TTAAGTCAAATCAATCCCAGACAACACGCATATCACCTCCAATAGGTTATTTCTTAACTA
CCAACTCACGTGAAACCAGCAACCCTTGCGAGAAGGATCCCTCTTCTCGCCCCGGGCCCA
TAAACCGTGGGGGTTTCTAAGAATGGGGAGTAAACGACATCTGGT
>LH1
CTATATATGAATGGAATTATACCAACTTAATGTAACACCCCAGTATCAACTCACCACCAC
CCACACCCTATGTACTTCGTGCATTACATTAATTAGACCATACATTATATAGTACATACC
ATGTATAATAATACATTAAACTATTTACCCCATGCATATAAGCAAGTACAATATAACCAA
GATATTACATAAGACATTAATTGAAGTCGTACATAATTCAATACCCC-CATGAATATTCA
TAGCCAAAGTTAATGCTTAGTCTTACATAGTACATATAATGATTGGTCGTACATACCCCA
TTAAGTCAAATCAATCCCAGACAACACGCATATCACCTCCAATAGGTTATTTCTTAACTA
CCAACTCACGTGAAACCAGCAACCCTTGCGAGAAGGATCCCTCTTCTCGCCCCGGGCCCA
TAAACCGTGGGGGTTTCTAAGAATGGGGAGTAAACGACATCTGGT
>LH2
CTATATATGAATGGAATTATACCAACTTAATGTAACACCCCAGTATCAACTCACCACCAC
CCACACCCTATGTACTTCGTGCATTACATTAATTAGACCATACATTATATAGTACATACC
ATGTATAATAATACATTAAACTATTTACCCCATGCATATAAGCAAGTACAATATAACCAA
GATATTACATAAGACATTAATTGAAGTCGTACATAATTCAATACCCC-CATGAATATTCA
TAGCCAAAGTTAATGCTTAGTCTTACATAGTACATATAATGATTGGTCGTACATACCCCA
TTAAGTCAAATCAATCCCAGACAACACGCATATCACCTCCAATAGGTTATTTCTTAACTA
CCAACTCACGTGAAACCAGCAACCCTTGCGAGAAGGATCCCTCTTCTCGCCCCGGGCCCA
TAAACCGTGGGGGTTTCTAAGAATGGGGAGTAAACGACATCTGGT
>LH3
CTATATATGAATGGAATTATACCAACTTAATGTAACACCCCAGTATCAACTCACCACCAC
CCACACCCTATGTACTTCGTGCATTACATTAATTAGACCATACATTATATAGTACATACC
ATGTATAATAATACATTAAACTATTTACCCCATGCATATAAGCAAGTACAATATAACCAA
GATATTACATAAGACATTAATTGAAGTCGTACATAATTCAATACCCC-CATGAATATTCA
TAGCCAAAGTTAATGCTTAGTCTTACATAGTACATATAATGATTGGTCGTACATACCCCA
TTAAGTCAAATCAATCCCAGACAACACGCATATCACCTCCAATAGGTTATTTCTTAACTA
CCAACTCACGTGAAACCAGCAACCCTTGCGAGAAGGATCCCTCTTCTCGCCCCGGGCCCA
TAAACCGTGGGGGTTTCTAAGAATGGGGAGTAAACGACATCTGGT
>LH4
CTATATATGAATGGAATTATACCAACTTAATGTAACACCCCAGTATCAACTCACCACCAC
CCACACCCTATGTACTTCGTGCATTACATTAATTAGACCATACATTATATAGTACATACC
ATGTATAATAATACATTAAACTATTTACCCCATGCATATAAGCAAGTACAATATAACCAA
GATATTACATAAGACATTAATTGAAGTCGTACATAATTCAATACCCC-CATGAATATTCA
TAGCCAAAGTTAATGCTTAGTCTTACATAGTACATATAATGATTGGTCGTACATACCCCA
TTAAGTCAAATCAATCCCAGACAACACGCATATCACCTCCAATAGGTTATTTCTTAACTA
CCAACTCACGTGAAACCAGCAACCCTTGCGAGAAGGATCCCTCTTCTCGCCCCGGGCCCA
TAAACCGTGGGGGTTTCTAAGAATGGGGAGTAAACGACATCTGGT
>LH5
CTATATATGAATGGAATTATACCAACTTAATGTAACACCCCAGTATCAACTCACCACCAC
CCACACCCTATGTACTTCGTGCATTACATTAATTAGACCATACATTATATAGTACATACC
ATGTATAATAATACATTAAACTATTTACCCCATGCATATAAGCAAGTACAATATAACCAA
GATATTACATAAGACATTAATTGAAGTCGTACATAATTCAATACCCC-CATGAATATTCA
TAGCCAAAGTTAATGCTTAGTCTTACATAGTACATATAATGATTGGTCGTACATACCCCA
TTAAGTCAAATCAATCCCAGACAACACGCATATCACCTCCAATAGGTTATTTCTTAACTA
CCAACTCACGTGAAACCAGCAACCCTTGCGAGAAGGATCCCTCTTCTCGCCCCGGGCCCA
TAAACCGTGGGGGTTTCTAAGAATGGGGAGTAAACGACATCTGGT
>LH6
CTATATATGAATGGAATTATACCAACTTAATGTAACACCCCAGTATCAACTCACCACCAC
CCACACCCTATGTACTTCGTGCATTACATTAATTAGACCATACATTATATAGTACATACC
ATGTATAATAATACATTAAACTATTTACCCCATGCATATAAGCAAGTACAATATAACCAA
GATATTACATAAGACATTAATTGAAGTCGTACATAATTCAATACCCC-CATGAATATTCA
TAGCCAAAGTTAATGCTTAGTCTTACATAGTACATATAATGATTGGTCGTACATACCCCA
TTAAGTCAAATCAATCCCAGACAACACGCATATCACCTCCAATAGGTTATTTCTTAACTA
CCAACTCACGTGAAACCAGCAACCCTTGCGAGAAGGATCCCTCTTCTCGCCCCGGGCCCA
TAAACCGTGGGGGTTTCTAAGAATGGGGAGTAAACGACATCTGGT
>LH7
CTATATATGAATGGAATTATACCAACTTAATGTAACACCCCAGTATCAACTCACCACCAC
CCACACCCTATGTACTTCGTGCATTACATTAATTAGACCATACATTATATAGTACATACC
ATGTATAATAATACATTAAACTATTTACCCCATGCATATAAGCAAGTACAATATAACCAA
GATATTACATAAGACATTAATTGAAGTCGTACATAATTCAATACCCC-CATGAATATTCA
TAGCCAAAGTTAATGCTTAGTCTTACATAGTACATATAATGATTGGTCGTACATACCCCA
TTAAGTCAAATCAATCCCAGACAACACGCATATCACCTCCAATAGGTTATTTCTTAACTA
CCAACTCACGTGAAACCAGCAACCCTTGCGAGAAGGATCCCTCTTCTCGCCCCGGGCCCA
TAAACCGTGGGGGTTTCTAAGAATGGGGAGTAAACGACATCTGGT
>LH8
CTATATATGAATGGAATTATACCAACTTAATGTAACACCCCAGTATCAACTCACCACCAC
CCACACCCTATGTACTTCGTGCATTACATTAATTAGACCATACATTATATAGTACATACC
ATGTATAATAATACATTAAACTATTTACCCCATGCATATAAGCAAGTACAATATAACCAA
GATATTACATAAGACATTAATTGAAGTCGTACATAATTCAATACCCC-CATGAATATTCA
TAGCCAAAGTTAATGCTTAGTCTTACATAGTACATATAATGATTGGTCGTACATACCCCA
TTAAGTCAAATCAATCCCAGACAACACGCATATCACCTCCAATAGGTTATTTCTTAACTA
CCAACTCACGTGAAACCAGCAACCCTTGCGAGAAGGATCCCTCTTCTCGCCCCGGGCCCA
TAAACCGTGGGGGTTTCTAAGAATGGGGAGTAAACGACATCTGGT
>BX1
CTATATATGAATGGAATTATACCAACTTAATGTAACACCCCAGTATCAACTCACCACCAC
CCACACCCTATGTACTTCGTGCATTACATTAATTAGACCATACATTATATAGTACATACC
ATGTATAATAATACATTAAACTATTTACCCCATGCATATAAGCAAGTACAATATAACCAA
GATATTACATAAGACATTAATTGAAGTCGTACATAATTCAATACCCC-CATGAATATTCA
TAGCCAAAGTTAATGCTTAGTCTTACATAGTACATATAATGATTGGTCGTACATACCCCA
TTAAGTCAAATCAATCCCAGACAACACGCATATCACCTCCAATAGGTTATTTCTTAACTA
CCAACTCACGTGAAACCAGCAACCCTTGCGAGAAGGATCCCTCTTCTCGCCCCGGGCCCA
TAAACCGTGGGGGTTTCTAAGAATGGGGAGTAAACGACATCTGGT
>BX2
CTATATATGAATGGAATTATACCAACTTAATGTAACACCCCAGTATCAACTCACCACCAC
CCACACCCTATGTACTTCGTGCATTACATTAATTAGACCATACATTATATAGTACATACC
ATGTATAATAATACATTAAACTATTTACCCCATGCATATAAGCAAGTACAATATAACCAA
GATATTACATAAGACATTAATTGAAGTCGTACATAATTCAATACCCC-CATGAATATTCA
TAGCCAAAGTTAATGCTTAGTCTTACATAGTACATATAATGATTGGTCGTACATACCCCA
TTAAGTCAAATCAATCCCAGACAACACGCATATCACCTCCAATAGGTTATTTCTTAACTA
CCAACTCACGTGAAACCAGCAACCCTTGCGAGAAGGATCCCTCTTCTCGCCCCGGGCCCA
TAAACCGTGGGGGTTTCTAAGAATGGGGAGTAAACGACATCTGGT
>BX3
CTATATATGAATGGAATTATACCAACTTAATGTAACACCCCAGTATCAACTCACCACCAC
CCACACCCTATGTACTTCGTGCATTACATTAATTAGACCATACATTATATAGTACATACC
ATGTATAATAATACATTAAACTATTTACCCCATGCATATAAGCAAGTACAATATAACCAA
GATATTACATAAGACATTAATTGAAGTCGTACATAATTCAATACCCC-CATGAATATTCA
TAGCCAAAGTTAATGCTTAGTCTTACATAGTACATATAATGATTGGTCGTACATACCCCA
TTAAGTCAAATCAATCCCAGACAACACGCATATCACCTCCAATAGGTTATTTCTTAACTA
CCAACTCACGTGAAACCAGCAACCCTTGCGAGAAGGATCCCTCTTCTCGCCCCGGGCCCA
TAAACCGTGGGGGTTTCTAAGAATGGGGAGTAAACGACATCTGGT
>BX4
CTATATATGAATGGAATTATACCAACTTAATGTAACACCCCAGTATCAACTCACCACCAC
CCACACCCTATGTACTTCGTGCATTACATTAATTAGACCATACATTATATAGTACATACC
ATGTATAATAATACATTAAACTATTTACCCCATGCATATAAGCAAGTACAATATAACCAA
GATATTACATAAGACATTAATTGAAGTCGTACATAATTCAATACCCC-CATGAATATTCA
TAGCCAAAGTTAATGCTTAGTCTTACATAGTACATATAATGATTGGTCGTACATACCCCA
TTAAGTCAAATCAATCCCAGACAACACGCATATCACCTCCAATAGGTTATTTCTTAACTA
CCAACTCACGTGAAACCAGCAACCCTTGCGAGAAGGATCCCTCTTCTCGCCCCGGGCCCA
TAAACCGTGGGGGTTTCTAAGAATGGGGAGTAAACGACATCTGGT
>BX5
CTATATATGAATGGAATTATACCAACTTAATGTAACACCCCAGTATCAACTCACCACCAC
CCACACCCTATGTACTTCGTGCATTACATTAATTAGACCATACATTATATAGTACATACC
ATGTATAATAATACATTAAACTATTTACCCCATGCATATAAGCAAGTACAATATAACCAA
GATATTACATAAGACATTAATTGAAGTCGTACATAATTCAATACCCC-CATGAATATTCA
TAGCCAAAGTTAATGCTTAATCTTACATAGTACATATAATGATTGGTCGTACATACCCCA
TTAAGTCAAATCAATCCCAGACAACACGCATATCACCTCCAATAGGTTATTTCTTAACTA
CCAACTCACGTGAAACCAGCAACCCTTGCGAGAAGGATCCCTCTTCTCGCCCCGGGCCCA
TAAACCGTGGGGGTTTCTAAGAATGGGGAGTAAACGACATCTGGT
>BX6
CTATATATGAATGGAATTATACCAACTTAATGTAACACCCCAGTATCAACTCACCACCAC
CCACACCCTATGTACTTCGTGCATTACATTAATTAGACCATACATTATATAGTACATACC
ATGTATAATAATACATTAAACTATTTACCCCATGCATATAAGCAAGTACAATATAACCAA
GATATTACATAAGACATTAATTGAAGTCGTACATAACTCAATACCCC-CATGAATATTCA
TAGCCAAAGTTAATGCTTAGTCTTACATAGTACATATAATGATTGGTCGTACATACCCCA
TTAAGTCAAATCAATCCCAGACAACACGCATATCACCTCCAATAGGTTATTTCTTAACTA
CCAACTCACGTGAAACCAGCAACCCTTGCGAGAAGGATCCCTCTTCTCGCCCCGGGCCCA
TAAACCGTGGGGGTTTCTAAGAATGGGGAGTAAACGACATCTGGT
>BX7
CTATATATGAATGGAATTATACCAACTTAATGTAACACCCCAGTATCAACTCACCACCAC
CCACACCCTATGTACTTCGTGCATTACATTAATTAGATCATACATTATATAGTACATACC
ATGTATAATAATACATTAAACTATTTACCCCATGCATATAAGCAAGTACAATATAACCAA
GATATTACATAAGACATTAATTGAAGTCGTACATAACTCAATACCCC-CATGAATATTCA
TAGCCAAAGTTAATGCTTAGTCTTACATAGTACATATAATGATTGGTCGTACATACCCCA
TTAAGTCAAATCAATCCCAGACAACACGCATATCACCTCCAATAGGTTATTTCTTAACTA
CCAACTCACGTGAAACCAGCAACCCTTGCGAGAAGGATCCCTCTTCTCGCCCCGGGCCCA
TAAACCGTGGGGGTTTCTAAGAATGGGGAGTAAACGACATCTGGT
>BX8
CTATATATGAATGGAATTATACCAACTTAATGTAACACCCCAGTATCAACTCACCACCAC
CCACACCCTATGTACTTCGTGCATTACATTAATTAGACCATACATTATATAGTACATACC
ATGTATAATAATACATTAAACTATTTACCCCATGCATATAAGCAAGTACAATATAACCAA
GATATTACATAAGACATTAATTGAAGTCGTACATAATTCAATACCCC-CATGAATATTCA
TAGCCAAAGTTAATGCTTAGTCTTACATAGTACATATAATGATTGGTCGTACATACCCCA
TTAAGTCAAATCAATCCCAGACAACACGCATATCACCTCCAATAGGTTATTTCTTAACTA
CCAACTCACGTGAAACCAGCAACCCTTGCGAGAAGGATCCCTCTTCTCGCCCCGGGCCCA
TAAACCGTGGGGGTTTCTAAGAATGGGGAGTAAACGACATCTGGT
>BX9
CTATATATGAATGGAATTATACCAACTTAATGTAACACCCCAGTATCAACTCACCACCAC
CCACACCCTATGTACTTCGTGCATTACATTAATTAGATCATACATTATATAGTACATACC
ATGTATAATAATACATTAAACTATTTACCCCATGCATATAAGCAAGTACAATATAACCAA
GATATTACATAAGACATTAATTGAAGTCGTACATAACTCAATACCCC-CATGAATATTCA
TAGCCAAAGTTAATGCTTAGTCTTACATAGTACATATAATGATTGGTCGTACATACCCCA
TTAAGTCAAATCAATCCCAGACAACACGCATATCACCTCCAATAGGTTATTTCTTAACTA
CCAACTCACGTGAAACCAGCAACCCTTGCGAGAAGGATCCCTCTTCTCGCCCCGGGCCCA
TAAACCGTGGGGGTTTCTAAGAATGGGGAGTAAACGACATCTGGT
>BX10
CTATATATGAATGGAATTATACCAACTTAATGTAACACCCCAGTATCAACTCACCACCAC
CCACACCCTATGTACTTCGTGCATTACATTAATTAGACCATACATTATATAGTACATACC
ATGTATAATAATACATTAAACTATTTACCCCATGCATATAAGCAAGTACAATATAACCAA
GATATTACATAAGACATTAATTGAAGTCGTACATAATTCAATACCCC-CATGAATATTCA
TAGCCAAAGTTAATGCTTAGTCTTACATAGTACATATAATGATTGGTCGTACATACCCCA
TTAAGTCAAATCAATCCCAGACAACACGCATATCACCTCCAATAGGTTATTTCTTAACTA
CCAACTCACGTGAAACCAGCAACCCTTGCGAGAAGGATCCCTCTTCTCGCCCCGGGCCCA
TAAACCGTGGGGGTTTCTAAGAATGGGGAGTAAACGACATCTGGT
>Korea1
CTATATATGAATGGAATTATACCAACTTAATGTAACACCCCAGTATCAACTCACCACCAC
CCACACCCTATGTACTTCGTGCATTACATTAATTAGACCATACATTATATAGTACATACC
ATGTATAATAATACATTAAACTATTTACCCCATGCATATAAGCAAGTACAATATAACCAA
GATATTACATAAGACATTAATTGAAGTCGTACATAATTCAATACCCC-CATGAATATTCA
TAGCCAAAGTTAATGCTTAGTCTTACATAGTACATATAATGATTGGTCGTACATACCCCA
TTAAGTCAAATCAATCCCAGACAACACGCATATCACCTCCAATAGGTTATTTCTTAACTA
CCAACTCACGTGAAACCAGCAACCCTTGCGAGAAGGATCCCTCTTCTCGCCCCGGGCCCA
TAAACCGTGGGGGTTTCTAAGAATGGGGAGTAAACGACATCTGGT
>Korea2
CTATATATGAATGGAATTATACCAACTTAATGTAACACCCCAGTATCAACTCACCACCAC
CCACACCCTATGTACTTCGTGCATTACATTAATTAGACCATACATTATATAGTACATACT
ATGTATAATAATACATTAAACTATTTACCCCATGCATATAAGCAAGTACAATATAACCAA
GATATTACATAAGACATTAATTGAAGTCGTACATAATTCAATACCCC-CATGAATATTCA
TAGCCAAAGTTAATGCTTAGTCTTACATAGTACATATAATGATTGGTCGTACATACCCCA
TTAAGTCAAATCAATCCCAGACAACACGCATATCACCTCCAATAGGTTATTTCTTAACTA
CCAACTCACGTGAAACCAGCAACCCTTGCGAGAAGGATCCCTCTTCTCGCCCCGGGCCCA
TAAACCGTGGGGGTTTCTAAGAATGGGGAGTAAACGACATCTGGT
>Korea3
CTATATATGAATGAAATTATACCAACTTAATGTAACACCCCAGTATCAACTCACCACCAC
CCACACCCTATGTACTTCGTGCATTACATTAATTAGACCATACATTATATAGTACATACT
ATGTATAATAATACATTAAACTATTTACCCCATGCATATAAGCAAGTACAATATAACCAA
GATATTACATAAGACATTAATTGAAGTCGTACATAATTCAATACCCC-CATGAATATTCA
TAGCCAAAGTTAATGCTTAGTCTTACATAGTACATATAATGATTGGTCGTACATACCCCA
TTAAGTCAAATCAATCCCAGACAACACGCATATCACCTCCAATAGGTTATTTCTTAACTA
CCAACTCACGTGAAACCAGCAACCCTTGCGAGAAGGATCCCTCTTCTCGCCCCGGGCCCA
TAAACCGTGGGGGTTTCTAAGAATGGGGAGTAAACGACATCTGGT
>Korea4
CTATATATGAATGGAATTATACCAACTTAATGTAACACCCCAGTATCAACTCACCACCAC
CCACACCCTATGTACTTCGTGCATTACATTAATTAGACCATACATTATATAGTACATACC
ATGTATAATAATACATTAAACTATTTACCCCATGCATATAAGCAAGTACAATATAACCAA
GATATTACATAAGACATTAATTGAAGTCGTACATAATTCAATACCCC-CATGAATATTCA
TAGCCAAAGTTAATGCTTAGTCTTACATAGTACATATAATGATTGGTCGTACATACCCCA
TTAAGTCAAATCAATCCCAGACAACACGCATATCACCTCCAATAGGTTATTTCTTAACTA
CCAACTCACGTGAAACCAGCAACCCTTGCGAGAAGGATCCCTCTTCTCGCCCCGGGCCCA
TAAACCGTGGGGGTTTCTAAGAATGGGGAGTAAACGACATCTGGT
>Korea5
CTATATATGAATGGAATTATACCAACTTAATGTAACACCCCAGTATCAACTCACCACCAC
CCACACCCTATGTACTTCGTGCATTACATTAATTAGACCATACATTATATAGTACATACC
ATGTATAATAATACATTAAACTATTTACCCCATGCATATAAGCAAGTACAATATAACCAA
GATATTACATAAGACATTAATTGAAGTCGTACATAATTCAATACCCC-CATGAATATTCA
TAGCCAAAGTTAATGCTTAGTCTTACATAGTACATATAATGATTGGTCGTACATACCCCA
TTAAGTCAAATCAATCCCAGACAACACGCATATCACCTCCAATAGGTTATTTCTTAACTA
CCAACTCACGTGAAACCAGCAACCCTTGCGAGAAGGATCCCTCTTCTCGCCCCGGGCCCA
TAAACCGTGGGGGTTTCTAAGAATGGGGAGTAAACGACATCTGGT
>Korea6
CTATATATGAATGGAATTATACCAACTTAATGTAACACCCCAGTATCAACTCACCACCAC
CCACACCCTATGTACTTCGTGCATTACATTAATTAGACCATACATTATATAGTACATACC
ATGTATAATAATACATTAAACTATTTACCCCATGCATATAAGCAAGTACAATATAACCAA
GATATTACATAAGACATTAATTGAAGTCGTACATAATTCAATACCCC-CATGAATATTCA
TAACCAAAGT-AATGCTTAGTCTTACATAGTACATATAATGATTGGTCGTACATACCCCA
TTAAGTCAAAT-AATCCCAGACAACACGCATATCACCTCCAATAGGTTATTTCTTAACTA
CCAACTCACGTGAAACCAGCAACCCTTGCGAGAAGGATCCCTCTTCTCGCCCCGGGCCCA
TAAACCGTGGGGGTTTCTAAGAATGGGGAGTAAACGACA-CTGGT
>JN392460
CTATATATGAATGGAATTATACCAACTTAATGTAACACCCCAGTATCAACTCACCACCAC
CCACACCCTATGTACTTCGTGCATTACATTAATTAGACCATACATTATATAGTACATACC
ATGTATAATAATACATTAAACTATTTACCCCATGCATATAAGCAAGTACAATATAACCAA
GATATTACATAAGACATTAATTGAAGTCGTACATAATTCAATACCCC-CATGAATATTCA
TAGCCAAAGTTAATGCTTAGTCTTACATAGTACATATAATGATTGGTCGTACATACCCCA
TTAAGTCAAATCAATCCCAGACAACACGCATATCACCTCCAATAGGTTATTTCTTAACTA
CCAACTCACGTGAAACCAGCAACCCTTGCGAGAAGGATCCCTCTTCTCGCCCCGGGCCCA
TAAACCGTGGGGGTTTCTAAGAATGGGGAGTAAACGACATCTGGT
>NC020326
CTATATATGAATGGAATTATACCAACTTAATGTAACACCCCAGTATCAACTCACCACCAC
CCACACCCTATGTACTTCGTGCATTACATTAATTAGACCATACATTATATAGTACATACC
ATGTATAATAATACATTAAACTATTTACCCCATGCATATAAGCAAGTACAATATAACCAA
GATATTACATAAGACATTAATTGAAGTCGTACATAATTCAATACCCC-CATGAATATTCA
TAGCCAAAGTTAATGCTTAGTCTTACATAGTACATATAATGATTGGTCGTACATACCCCA
TTAAGTCAAATCAATCCCAGACAACACGCATATCACCTCCAATAGGTTATTTCTTAACTA
CCAACTCACGTGAAACCAGCAACCCTTGCGAGAAGGATCCCTCTTCTCGCCCCGGGCCCA
TAAACCGTGGGGGTTTCTAAGAATGGGGAGTAAACGACATCTGGT
>JN230574
CTATATATGAATGGAATCACACCAACTTAATGTAACACCCCAGTATCAACTCACCACCGC
CCACACCCTATGTACTTCGTGCATTATACTAACTAGACCATACATTATATAGTACATACC
ATGTATAATAATACATTAAATTATTTACCCCATGCATATAAGCAAGTACAATATAACTAA
GACATTACATAAAACATTAATTGAAGTCGTACATAATCTGTTACCATACATGAATATTCA
CATCCAAAGTCAATGTTTAATCTTACATAGTACATATAATGATTAATCGTACATACCCCA
TTAAGTCAAATCAATTCCAGACAACACGCATATCACCTCCAATGGGTTATTTCTTGACTA
CCAACTCACGTGAAACCAGCAACCCTTGCGAGAAGGATCCCTCTTCTCGCCCCGGGCCCA
TAAACCGTGGGGGTTTCTAGGAATGGGGAGTAAACGACATCTGGT
>JN230575
CTATATATGAATGGAATCACACCAACTTAATGTAACACCCCAGTATCAACTCACCACCGC
CCACACCCTATGTACTTCGTGCATTATACTAACTAGACCATACATTATATAGTACATACC
ATGTATAATAATACATTAAATTATTTACCCCATGCATATAACCAAGTACAATATAACTAA
GACATTACATAAAACATTAATTGAAGTCGTACATAATCTGTTACCATACATGAATATTCA
CATCCAAAGTCAATGTTTAATCTTACATAGTACATATAATGATTAATCGTACATACCCCA
TTAAGTCAAATCAATTCCAGACAACACGCATATCACCTCCAATGGGTTATTTCTTGACTA
CCAACTCACGTGAAACCAGCAACCCTTGCGAGAAGGATCCCTCTTCTCGCCCCGGGCCCA
TAAACCGTGGGGGTTTCTAGGAATGGGGAGTAAACGACATCTGGT
>JN230580
CTATATATGAATGGAATCACACCAACTTAATGTAACACCCCAGTATCAACTCACCACCGC
CCACACCCTATGTACTTCGTGCATTATACTAACTAGACCATACATTATATAGTACATACC
ATGTATAATAATACATTAAATTATTTACCCCATGCATATAAGCAAGTACAATATAACTAA
GACATTACATAAAACATTAATTGAAGTCGTACATAATCTGTTACCATACATGAATATTCA
CATCCAAAGTCAATGTTTAATCTTACATAGTACATATAATGATTGATCGTACATACCCCA
TTAAGTCAAATCAATTCCAGACAACACGCATATCACCTCCAATGGGTTATTTCTTGACTA
CCAACTCACGTGAAACCAGCAACCCTTGCGAGAAGGATCCCTCTTCTCGCCCCGGGCCCA
TAAACCGTGGGGGTTTCTAGGAATGGGGAGTAAACGACATCTGGT
>JN230569
CTATATATGAATGGAATCACACCAACTTAATGTAACACCCCAGTATCAACTCACCACCGC
CCACACCCTATGTACTTCGTGCATTATGCTAATTAGACCATACATTATATAGTACATACC
ATGTATAATAATACATTAAATTATTTACCCCATGCATATAAGCAAGTACAATATAACTAA
GACATTACATAAAACATTAATTGAAGTCGTACATAACCTGTTATCATACATGAATATTCA
CGTCCAAAGTCAATGTTTAATCTTACATAGTACATATAATGATTGATCGTACATACCCCA
TTAAGTCAAATCAATTCCAGACAACACGCATATCACCTCCAATGGGTTATCTCTTGACTA
CCAACTCACGTGAAACCAGCAACCCTTGCGAGAAGGATCCCTCTTCTCGCCCCGGGCCCA
TAAACCGTGGGGGTTTCTAGGAATGGGGAGTAAACGACATCTGGT
>JN230562
CTATATATGAATGGAATCACACCCACTTAATGTGACACCCCAGTATCAACTCACCACCGC
CCACACCCTATGTACTTCGTGCATTATACTAACTAGACCATACATTATATAGTACATACT
ATGTATAATAATACATTAAATTGTTTACCCCATGCATATAAGCAAGTACAATATAATTAA
GACATTGCATAAAACATTAATTGAAGTCGTACATAACCTGTTACCACACATGAATATCCA
CGTCCAAAGTTAATGTTTAATCTTACATAGTACATATAATGATTGATCGTACATACCCCA
TTAAGTCAAATCAATTCCAGACAACACGCATATCACCTCCAATGGGTTATTTCTTGACTA
CCAACTCACGTGAAACCAGCAACCCTTGCGAGAAGGATCCCTCTTCTCGCCCCGGGCCCA
TAAACCGTGGGGGTTTCTAGGAATGGGGAGTAAACGACATCTGGT
>JN230586
CTATATATGAATGGAATCATACCAGCTTACTGTAATACCCCAGTATTAACTCACCACTAC
TCACGCCCTATGTACTTCGTGCATTAGGTTAATTAGACCATACATTATATAGTACATACT
ATGTATAATAATACATTAAATTATTTACCCCATGCATATAAGCAAGTACAATATAACTAA
AACATTGCATAAAACATTAATTGAAGTCGTACATAAATTACTATTACACATGAATATCCA
TGACCAAAGCCAATGTTTGATTCTACATAGTACATATAATGATTGGTCGTACATACCCCA
TTAAGTCAAATCAATCCCAGACAACATGCATATCACCGCCAATGGGTTATTTCTTGACTA
CCAACTCACGTGAAACCAGCAACCCTTGCGAGAAGGATCCCTCTTCTCGCCCCGGGCCCA
TAAACCGTGGGGGTTTCTAGGAATGGGGAGTAAAC-ACATCTGGT
>YN
CTATATATGAATGGAATCATACCAGCTTACTGTAATACCCCAGTATTAACTCACCACTAC
TCACGCCCTATGTACTTCGTGCATTAGGTTAATTAGACCATACATTATATAGTACATACT
ATGTATAATAATACATTAAATTATTTACCCCATGCATATAAGCAAGTACAATATAACTAA
AACATTGCATAAAACATTAATTGAAGTCGTACATAAATTACTACTACACATGAATATCCA
TGACCAAAGCCAATGTTTGATTCTACATAGTACATATAATGATTGGGCGTACATACCCCA
TTAAGTCAAATCAATCCCAGACAACATGCATATCACCGCCAATGGGTTATTTCTTGACTA
CCAACTCACGTGAAACCAGCAACCCTTGCGAGAAGGATCCCTCTTCTCGCCCCGGGCCCA
TAAACCGTGGGGGTTTCTAGGAATGGGGAGTAAACGACATCTGGT
>JN230592
CTATATATGAATGGAATTATACCAGCTTACTGTAATACCCCAGTATTAACTCATCGCTAC
TCACGCCCTATGTACTTCGTGCATTAGGTTAATTAGACCATACATTATATAGTACATACT
ATGTATAATAATACATTAAATTATTTACCCCATGCATATAAGCAAGTACAATATAACTAA
AACATTGCATAAAACATTAATTGAAGTCGTACATAAATTACTATTACACATGAATATCCA
TGACCAAAGCCTATGTTTAATTCTACATAGTACATATAATGATTGATCGTACATACCCCA
TTAAGTCAAATCATTTCTAGACAACATGCATATCACCGCCAATAGGTTATTTCTCGACTA
CCAACTCACGTGAAACCAGCAACCCTTGCGAGAAGGATCCCTCTTCTCGCCCCGGGCCCA
TAAACCGTGGGGGTTTCTAGGAATGGGGAGTAAACGACATCTGGT
>JN230589
CTATATATGAATGGAATCATACCAGCTTACTGTAATACCCCAGTATTAACTCACCACTAC
TCACGCCCTATGTACTTCGTGCATTAAATTAATTAGACCATACATTATATAGTACATACT
ATGTATAACAATACATTAAATTATTTACCCCATGCATATAAGCAAGTACAATATAATTAA
GATATTGCATAAAACATTAATTGAAGTCGTACATAAATTATTACTACACATGAATATCCA
TGACCAAAGCCAATGCTTGATTCTACATAGTACATATAATGATTGATCGTACATACCCCA
TTAAGTCAAATCAGTCCCAGACAACATGCATATCACCGCCAATGGGTTATTTCTTGACTA
CCAACTCACGTGAAACCAGCAACCCTTGCGAGAAGGATCCCTCTTCTCGCCCCGGGCCCA
TAAACCGTGGGGGTTTCTAGGAATGGGGAGTAAACGACATCTGGT
